# Supplementary material for: Organocatalytic asymmetric synthesis of Si-stereogenic silacycles
Source: Nat Commun. 2024 Jul 11;15:5846. doi: 10.1038/s41467-024-49988-2 (PMC11239892; doi:10.1038/s41467-024-49988-2)
Supplement: Supplementary file 3 — Source Data [file 41467_2024_49988_MOESM3_ESM.zip]

Archive with 1 entries (1 files):
- Cartesian coordinates.xyz
