# Supplementary material for: Organocatalytic asymmetric synthesis of Si-stereogenic silacycles
Source: Nat Commun. 2024 Jul 11;15:5846. doi: 10.1038/s41467-024-49988-2 (PMC11239892; doi:10.1038/s41467-024-49988-2)
Supplement: Supplementary file 3 — Source Data [file 41467_2024_49988_MOESM3_ESM.zip › Cartesian coordinates.xyz]

1a 
H     -4.317281    0.381944   -3.292746
Si    -3.101928   -3.063351   -5.944716
C     -4.862086   -3.214676   -5.291597
C     -5.085373   -3.244385   -3.905205
C     -5.981890   -3.271155   -6.133325
C     -6.371221   -3.320295   -3.382036
H     -4.241786   -3.193053   -3.220569
C     -7.271336   -3.352891   -5.612818
H     -5.848630   -3.267792   -7.211917
C     -7.469605   -3.375942   -4.236315
H     -6.517408   -3.338311   -2.305348
H     -8.122886   -3.400936   -6.286280
H     -8.475189   -3.439357   -3.829503
C     -1.914032   -4.134121   -4.928482
H     -0.899508   -3.755898   -5.123336
H     -2.097932   -3.930700   -3.864067
C     -2.916131   -3.616535   -7.761313
H     -1.897221   -3.288962   -8.030120
H     -2.893088   -4.713328   -7.765385
C     -2.482965   -1.264058   -5.755275
H     -1.397484   -1.299533   -5.918216
H     -2.909071   -0.635499   -6.545106
C     -2.801417   -0.686683   -4.403945
C     -4.088268    0.083394   -4.319095
H     -4.925305   -0.511673   -4.704100
H     -4.025769    0.987448   -4.939055
C     -2.006642   -0.856781   -3.342525
H     -2.270883   -0.450564   -2.370598
H     -1.066141   -1.396497   -3.417491
C     -3.873635   -3.135165   -8.815314
C     -4.587216   -3.984934   -9.559382
H     -4.508818   -5.060127   -9.423984
H     -5.275858   -3.628182  -10.320199
C     -3.997738   -1.647896   -8.994938
H     -4.581370   -1.398965   -9.884799
H     -4.493101   -1.191560   -8.127023
H     -3.010666   -1.176945   -9.079852
C     -1.943570   -5.651346   -5.178101
H     -1.620778   -5.861305   -6.206495
H     -1.197933   -6.132036   -4.530256
C     -3.306222   -6.295340   -4.931255
H     -4.067784   -5.914440   -5.620920
H     -3.255355   -7.382280   -5.053684
H     -3.662573   -6.084054   -3.916750

IDPi 6d
C      5.986516   14.071263   13.133891
C      5.726343   15.346384   12.686268
C      5.654926   16.460127   13.561541
C      5.362242   17.773592   13.123486
C      5.302162   18.820558   14.009663
C      5.517071   18.601686   15.379190
C      5.794079   17.340542   15.845609
C      5.853437   16.235141   14.968229
C      6.131347   14.920062   15.400112
C      6.186108   13.873385   14.517102
C      9.668139   11.351747    9.126764
C     10.965968   11.658506    9.487408
C     12.035254   11.068037    8.747088
C     13.399289   11.242754    9.087696
H     13.657975   11.873819    9.930228
C     14.392948   10.623826    8.368004
H     15.431189   10.769220    8.651874
C     14.076979    9.800177    7.267921
H     14.872338    9.320971    6.704938
C     12.765186    9.600203    6.918335
H     12.508589    8.958002    6.079459
C     11.715096   10.210278    7.648016
C     10.364805    9.953009    7.329382
H     10.141484    9.308010    6.482974
C      9.321536   10.488209    8.057761
C      7.923861   10.130550    7.737120
C      6.894173   11.072535    7.684827
H      7.088522   12.108087    7.941753
C      5.614804   10.704127    7.278189
H      4.854672   11.476991    7.234054
C      5.307505    9.389543    6.918096
C      6.333598    8.441599    7.026597
H      6.142352    7.398613    6.788189
C      7.610555    8.800890    7.425803
H      8.376931    8.034871    7.514385
C     10.652212   12.110477   11.896495
C     11.209063   12.491696   10.690645
C     11.974958   13.695194   10.650958
C     12.460922   14.254019    9.444403
H     12.237218   13.758645    8.505250
C     13.196846   15.414181    9.452662
H     13.554207   15.831439    8.515858
C     13.484393   16.073190   10.665981
H     14.073547   16.985439   10.658296
C     13.002806   15.572860   11.849414
H     13.199465   16.086702   12.787020
C     12.223685   14.389913   11.875710
C     11.677936   13.901474   13.081402
H     11.905689   14.425572   14.005999
C     10.864240   12.786864   13.124292
C     10.258483   12.336054   14.394518
C     10.159500   10.986043   14.742666
H     10.498885   10.215777   14.058753
C      9.628879   10.600647   15.968303
H      9.566347    9.539972   16.180022
C      9.168385   11.535573   16.895620
C      9.261628   12.887417   16.538705
H      8.896657   13.653183   17.217379
C      9.791125   13.280547   15.319627
H      9.816887   14.337310   15.064676
C      5.537316    6.852820   14.503162
C      6.153040    5.586641   14.403981
C      5.402599    4.436685   14.391629
C      3.997568    4.466353   14.507450
C      3.198896    3.302752   14.540770
C      1.835024    3.385321   14.658852
C      1.200066    4.634793   14.731815
C      1.939706    5.788575   14.691142
C      3.349738    5.747699   14.588805
C      4.160064    6.903871   14.566285
C      4.695884    7.505675   10.734317
C      5.151834    6.212664   10.560053
C      4.252063    5.138575   10.829512
C      4.665051    3.784538   10.843236
H      5.709920    3.549471   10.666322
C      3.761521    2.776962   11.082126
H      4.097293    1.744645   11.100943
C      2.400670    3.073656   11.305701
H      1.693457    2.266001   11.472801
C      1.976484    4.379131   11.334135
H      0.932930    4.617640   11.526742
C      2.887502    5.444324   11.127628
C      2.473765    6.790900   11.211033
H      1.425556    7.006301   11.403754
C      3.353667    7.843103   11.047690
C      2.898386    9.243409   11.162588
C      3.297422   10.228825   10.256339
H      3.991452    9.989377    9.457958
C      2.828241   11.531065   10.366863
H      3.190749   12.263398    9.655613
C      1.966070   11.911021   11.395096
C      1.555521   10.914658   12.289732
H      0.888658   11.162639   13.110718
C      2.003547    9.608864   12.177009
H      1.688224    8.870066   12.907664
C      7.600868    6.533866   10.754074
C      6.535534    5.981111   10.077956
C      6.798609    5.302489    8.847789
C      5.774159    4.790066    8.015489
H      4.739885    4.884493    8.326015
C      6.074405    4.187768    6.817178
H      5.272039    3.809000    6.190857
C      7.412523    4.062008    6.391638
H      7.635312    3.579473    5.444753
C      8.428060    4.559422    7.168862
H      9.462263    4.480146    6.843759
C      8.154259    5.201939    8.401364
C      9.193863    5.770502    9.168539
H     10.218866    5.670690    8.820046
C      8.951901    6.457761   10.340428
C     10.049279    7.100350   11.090742
C     10.169116    6.979035   12.475712
H      9.420858    6.437249   13.042016
C     11.256158    7.529850   13.146102
H     11.310284    7.396310   14.221087
C     12.260662    8.222481   12.466587
C     12.113205    8.368049   11.080641
H     12.853130    8.920085   10.507782
C     11.033405    7.823214   10.405009
H     10.937985    7.981234    9.333571
F      5.535900   15.575844   11.388741
F      5.141153   18.044766   11.835995
F      5.030906   20.055182   13.588009
F      5.456750   19.636310   16.214634
F      5.995751   17.190317   17.158250
F      6.330311   14.669577   16.699681
F      6.429740   12.657025   14.990026
F      7.473295    5.458566   14.317304
F      6.045881    3.270725   14.282439
F      3.745059    2.089120   14.441490
F      1.088130    2.283982   14.662364
F     -0.128736    4.679561   14.816427
F      1.281990    6.949335   14.751010
F      3.563435    8.093096   14.606629
N      7.797475    9.726648   11.002220
N      7.559849   12.184263   12.264137
N      6.071739    9.120830   13.107850
H      5.629064   10.063734   13.177138
O      8.639051   11.908496    9.888014
O      9.825432   10.982585   11.906762
O      5.695108   13.021090   10.674147
O      5.088697   11.658058   12.688955
O      5.599504    8.556860   10.548970
O      7.307318    7.276416   11.912320
O      5.860549    9.251279   15.609513
O      7.891633    8.073274   14.632649
P      8.346260   11.189045   11.307230
P      6.766501    8.759027   11.633881
S      6.027455   12.618348   12.045171
S      6.473821    8.403688   14.595645
C      3.943181    8.973583    6.360146
C      4.144258    8.502019    4.905663
H      3.181314    8.222669    4.461805
H      4.586266    9.299060    4.298157
H      4.806906    7.631881    4.854994
C      3.351872    7.814772    7.183190
H      3.156546    8.121440    8.215682
H      2.401736    7.490137    6.743122
H      4.023959    6.951756    7.205552
C      2.933550   10.127867    6.356457
H      3.271969   10.959480    5.729165
H      1.979738    9.774419    5.950592
H      2.741847   10.506244    7.366455
C      1.512801   13.356334   11.601626
C      2.001968   13.834720   12.983576
H      3.088904   13.728979   13.063168
H      1.737766   14.888530   13.132568
H      1.553255   13.255913   13.796730
C     -0.024328   13.431158   11.548880
H     -0.488255   12.805203   12.317490
H     -0.357257   14.463192   11.709927
H     -0.395167   13.098572   10.573304
C      2.084794   14.300710   10.537892
H      1.743570   14.029769    9.532453
H      1.745044   15.322553   10.738573
H      3.179890   14.302220   10.543460
C      8.570869   11.135300   18.244880
C      9.397908   11.776484   19.375342
H      8.983209   11.497011   20.350951
H     10.439456   11.439370   19.333767
H      9.393535   12.868939   19.310167
C      7.115021   11.632300   18.326752
H      7.053897   12.721602   18.255198
H      6.515993   11.202723   17.517693
H      6.672711   11.332223   19.284152
C      8.566081    9.615437   18.448649
H      9.578718    9.197204   18.428577
H      8.130031    9.383943   19.426361
H      7.962568    9.111060   17.686431
C     13.506946    8.775281   13.161941
C     13.613547   10.293257   12.933265
H     14.543135   10.675202   13.371330
H     13.613189   10.544244   11.868694
H     12.777676   10.820534   13.402231
C     13.494198    8.520504   14.673714
H     13.471432    7.450213   14.906688
H     14.403342    8.937583   15.119639
H     12.637979    9.002687   15.158814
C     14.747437    8.084854   12.560672
H     15.656019    8.440451   13.060555
H     14.686128    6.998458   12.686623
H     14.845374    8.296309   11.490918

[1a+6d]
O      1.564977    2.811808   -2.479670
O     -0.439483    2.407636   -0.990234
O      1.541429   -1.386819    0.561248
O      2.797253   -1.359405   -1.631211
S     -0.895347   -2.750826   -0.686468
S      0.321880    1.860304   -4.987229
O     -1.462950   -1.866170    0.342348
O     -1.825179   -3.454450   -1.578537
O      1.763445    1.712050   -5.112410
O     -0.584782    1.213222   -5.928288
N      0.235073   -2.030720   -1.601181
N     -0.201788    1.345338   -3.449611
P      1.339029   -1.051933   -1.009922
N      1.205231    0.516568   -1.191586
P      0.562767    1.657495   -1.997269
C      4.277596    2.253459   -1.710116
C      4.332553    2.075529   -3.093704
C      5.177738    1.123851   -3.654689
C      5.999621    0.315860   -2.865064
C      5.914114    0.481885   -1.476548
C      5.072376    1.424493   -0.908950
H      3.728280    2.691327   -3.748742
H      5.190848    1.031481   -4.735513
H      6.515202   -0.133848   -0.813818
H      5.015912    1.506045    0.173592
C      7.002283   -0.679854   -3.453311
C      6.894888   -0.786456   -4.979438
H      7.111547    0.168573   -5.470146
H      7.624549   -1.517148   -5.343907
H      5.901764   -1.126394   -5.293390
C      8.423579   -0.199873   -3.096356
H      9.169923   -0.886185   -3.513351
H      8.608319    0.800495   -3.502661
H      8.569554   -0.156182   -2.012138
C      6.778904   -2.080731   -2.855556
H      6.878798   -2.076875   -1.766170
H      5.783683   -2.460165   -3.105850
H      7.519923   -2.781240   -3.257505
C     -3.257165    2.624270   -1.357197
C     -4.370621    2.506093   -2.195133
C     -5.262979    1.447535   -2.059377
C     -5.080016    0.460614   -1.087268
C     -3.977042    0.599374   -0.235653
C     -3.082439    1.648612   -0.363735
H     -4.521215    3.227171   -2.994041
H     -6.094424    1.384681   -2.753029
H     -3.780792   -0.144100    0.530757
H     -2.243053    1.700888    0.320546
C     -6.000504   -0.749822   -0.941089
C     -6.735783   -0.655058    0.409554
H     -6.029830   -0.635906    1.245863
H     -7.347145    0.252904    0.459641
H     -7.392872   -1.522440    0.541681
C     -5.155170   -2.037391   -0.978374
H     -5.810886   -2.913071   -0.913104
H     -4.584746   -2.101587   -1.910098
H     -4.438464   -2.090663   -0.154559
C     -7.040873   -0.827599   -2.064405
H     -7.718380    0.033739   -2.060884
H     -6.561807   -0.895040   -3.048197
H     -7.650044   -1.727441   -1.930280
C      2.845913   -3.245414   -3.759623
C      3.176580   -2.030836   -4.374633
C      2.791113   -1.768226   -5.679724
C      2.042292   -2.686215   -6.426712
C      1.688246   -3.883233   -5.796063
C      2.089459   -4.162015   -4.493852
H      3.750608   -1.283553   -3.837166
H      3.082016   -0.816661   -6.114152
H      1.076919   -4.620589   -6.306727
H      1.776387   -5.094663   -4.033903
C      1.708585   -2.397277   -7.892010
C      2.978260   -2.664406   -8.725165
H      3.801264   -2.019240   -8.399613
H      2.786971   -2.469670   -9.787454
H      3.301441   -3.705327   -8.616189
C      1.278548   -0.932975   -8.084995
H      2.077383   -0.226844   -7.841723
H      1.001951   -0.765076   -9.132185
H      0.418198   -0.685804   -7.456358
C      0.576803   -3.293129   -8.410619
H     -0.326653   -3.174708   -7.802708
H      0.335496   -3.018541   -9.443491
H      0.847066   -4.353619   -8.405345
C      1.478507    0.930436    2.251961
C      1.569021    2.327521    2.308680
C      0.460810    3.104777    2.605246
C     -0.791380    2.528883    2.857441
C     -0.882418    1.138555    2.760549
C      0.225061    0.350724    2.462189
H      2.518712    2.812346    2.098147
H      0.584594    4.183388    2.644290
H     -1.828729    0.635656    2.929235
H      0.101425   -0.723161    2.408134
C     -1.969004    3.414289    3.272619
C     -2.217492    4.502582    2.212650
H     -3.034020    5.160602    2.532532
H     -1.329319    5.121951    2.055652
H     -2.498909    4.057997    1.253060
C     -3.266089    2.617244    3.455055
H     -4.073822    3.298875    3.741946
H     -3.569282    2.117126    2.528513
H     -3.172468    1.863712    4.244368
C     -1.618691    4.089407    4.613767
H     -2.453075    4.714884    4.952447
H     -1.414448    3.338074    5.384131
H     -0.732773    4.725934    4.520582
C     -0.940963    3.669310   -1.307171
C      2.134595    3.598595   -1.465599
C      2.731341   -1.000005    1.170057
C      3.312408   -2.624968   -1.350957
C     -2.344177    3.778069   -1.498384
C      3.317923   -3.578606   -2.399471
C      3.468323    3.318003   -1.083506
C      2.701779    0.132155    2.022871
C     -0.275815    8.342885   -2.341778
C      0.257942    7.126495   -1.989982
C     -0.579498    6.011149   -1.745875
C     -1.988995    6.157851   -1.930420
C     -2.508435    7.434408   -2.259971
C     -1.672558    8.505969   -2.454669
H      0.382053    9.184444   -2.536370
H      1.333222    7.009744   -1.898848
C     -0.067886    4.741683   -1.338994
C     -2.834493    5.039300   -1.776325
H     -3.585152    7.546667   -2.365040
H     -3.908447    5.179286   -1.869525
C      3.024492    6.754559    2.336972
C      3.777339    5.827875    1.661318
C      3.230206    5.091390    0.581875
C      1.881305    5.342251    0.176913
C      1.128121    6.293366    0.907674
C      1.685135    6.979711    1.959882
H      5.017447    3.933823    0.241649
H      4.806491    5.633516    1.952258
C      3.988248    4.095326   -0.068987
C      1.340285    4.574315   -0.902972
H      0.094058    6.474313    0.639246
H      1.083628    7.697838    2.509430
C      7.500654   -1.529974    1.791830
C      6.335133   -1.968401    1.210364
C      5.096381   -1.344141    1.497908
C      5.093132   -0.221709    2.385090
C      6.310547    0.193342    2.979428
C      7.490489   -0.445643    2.692953
H      8.438381   -2.022463    1.551399
H      6.360565   -2.800852    0.516480
C      3.861849   -1.745521    0.899423
C      3.892731    0.478795    2.628748
H      6.292258    1.039864    3.661392
H      3.910340    1.319766    3.317531
C      5.130810   -6.796813    0.772191
C      4.750344   -6.461113   -0.503197
C      4.267382   -5.162585   -0.801131
C      4.227272   -4.184029    0.241420
C      4.586113   -4.574715    1.554523
C      5.024732   -5.850894    1.813551
H      3.883256   -5.576617   -2.884057
H      4.803084   -7.192320   -1.306688
H      4.506510   -3.853041    2.361204
H      5.287540   -6.135323    2.828198
C      3.823572   -4.827407   -2.098643
C      3.795410   -2.861890   -0.077084
H     -2.082518    9.478418   -2.713087
H      3.452976    7.307196    3.167634
H      8.417609   -0.113715    3.150594
H      5.496276   -7.797261    0.987293
C      0.024693   -4.081063    0.188210
C      0.504658   -5.146311   -0.541718
C      0.227203   -4.103842    1.581248
C      1.119426   -6.276218    0.042437
C      0.861555   -5.157727    2.194846
C      1.303553   -6.280692    1.468407
C      1.560386   -7.399707   -0.694653
C      1.911409   -7.405672    2.069087
C      2.117307   -8.485023   -0.071625
C      2.295534   -8.487014    1.320093
F      0.371021   -5.126200   -1.869904
F      1.467904   -7.435761   -2.029753
F      2.549425   -9.530231   -0.780048
F      2.886849   -9.535572    1.892901
F      2.140021   -7.442882    3.385193
F      1.029496   -5.103898    3.521966
F     -0.189622   -3.109184    2.362090
C     -0.079838    3.627530   -4.986512
C     -1.407144    4.002909   -5.015874
C      0.900782    4.636092   -5.098290
C     -1.822822    5.334890   -5.229424
F     -2.341719    3.067555   -4.850069
C      0.542197    5.948334   -5.286342
F      2.197882    4.355140   -5.025004
C     -0.808194    6.339631   -5.398631
C     -3.180654    5.721197   -5.314885
F      1.517654    6.856150   -5.379713
C     -1.211237    7.671010   -5.638752
C     -3.530960    7.022811   -5.565628
F     -4.164595    4.833225   -5.149493
C     -2.539064    8.001788   -5.732540
F     -0.312646    8.648521   -5.772177
F     -4.811593    7.383334   -5.631095
F     -2.908816    9.263172   -5.938136
H     -4.110344    0.902281   -4.819381
Si    -3.078791   -3.289963   -6.019801
C     -2.025721   -4.853072   -5.923143
C     -1.767273   -5.663004   -7.037402
C     -1.513483   -5.264229   -4.682421
C     -1.017709   -6.831455   -6.927487
H     -2.150010   -5.383908   -8.016014
C     -0.778761   -6.440280   -4.565412
H     -1.682712   -4.664267   -3.789194
C     -0.523374   -7.223856   -5.687470
H     -0.826549   -7.438062   -7.808813
H     -0.402369   -6.743411   -3.594366
H      0.055012   -8.139188   -5.593226
C     -4.461875   -3.444252   -4.753749
H     -3.979091   -3.441550   -3.764690
H     -5.085784   -2.538768   -4.778371
C     -3.778501   -3.229309   -7.793898
H     -2.938928   -3.314778   -8.497082
H     -4.378204   -4.143481   -7.899383
C     -1.996735   -1.775348   -5.565755
H     -1.145719   -2.170964   -4.995252
H     -1.588636   -1.341478   -6.487990
C     -2.706454   -0.725571   -4.766361
C     -3.639884    0.188507   -5.500761
H     -4.425002   -0.386690   -6.008378
H     -3.100322    0.746161   -6.274306
C     -2.541630   -0.625725   -3.437024
H     -0.979193    0.644671   -3.504345
H     -3.119147    0.087125   -2.855591
H     -1.919773   -1.335015   -2.900610
C     -4.601021   -2.018958   -8.127867
C     -5.899263   -1.920301   -7.824770
H     -6.430748   -2.731776   -7.334662
H     -6.467609   -1.026098   -8.063718
C     -3.865138   -0.915192   -8.833296
H     -4.473577   -0.012019   -8.930303
H     -2.938956   -0.658196   -8.305153
H     -3.569449   -1.245562   -9.837635
C     -5.337954   -4.693800   -4.895945
H     -5.854995   -4.680553   -5.865409
H     -4.701365   -5.588688   -4.902854
C     -6.369552   -4.809765   -3.774147
H     -7.020687   -3.927688   -3.751023
H     -7.001671   -5.696403   -3.894812
H     -5.871494   -4.877032   -2.800499

TS1
O 	   1.276091748494	   2.858198968475	  -2.749980511167
O 	  -0.709040537817	   2.467483588528	  -1.237712028809
O 	   1.345241898779	  -1.315450113879	   0.358582314597
O 	   2.536326884887	  -1.280971052609	  -1.867067382621
S 	  -1.102179783804	  -2.716100479714	  -0.842114733671
S 	  -0.005860607914	   1.680938921325	  -5.152580774412
O 	  -1.590779733144	  -1.961775980644	   0.320790587597
O 	  -2.108805797096	  -3.305847711756	  -1.739210342992
O 	   1.438825777291	   1.521977867163	  -5.292344425043
O 	  -0.900148620387	   0.985962313486	  -6.082902213378
N 	  -0.039376360838	  -1.909119464293	  -1.751675717365
N 	  -0.537580579877	   1.287342692956	  -3.625563837299
P 	   1.100316972310	  -0.947751823240	  -1.197222936912
N 	   0.971858998171	   0.614566993897	  -1.381195987862
P 	   0.277378882603	   1.693939293335	  -2.252436202746
C 	   3.989130619962	   2.375611068398	  -1.950404065517
C 	   4.072372432217	   2.192269607151	  -3.331844442800
C 	   4.951519511038	   1.259560562412	  -3.871973972005
C 	   5.773352967200	   0.471059221773	  -3.062868522549
C 	   5.653932112724	   0.636173921431	  -1.676599246377
C 	   4.782901820705	   1.564794208647	  -1.129893983004
H 	   3.462333819836	   2.789151733628	  -3.999853814762
H 	   4.990467503982	   1.165619293234	  -4.952008503249
H 	   6.252116988239	   0.031613076275	  -1.000464428814
H 	   4.702698441674	   1.649340121328	  -0.048813919316
C 	   6.804104268685	  -0.509240853751	  -3.628042467598
C 	   6.749463140228	  -0.597067992044	  -5.158124981418
H 	   6.971521695090	   0.367282528044	  -5.627882016252
H 	   7.499153999540	  -1.314925838205	  -5.507392360914
H 	   5.770937467407	  -0.942424038966	  -5.510199414823
C 	   8.209632327914	  -0.026748789440	  -3.217059225181
H 	   8.973689063784	  -0.703141555636	  -3.618043134526
H 	   8.401698707132	   0.980080634260	  -3.603442103001
H 	   8.319375988049	   0.002514256710	  -2.128113661268
C 	   6.568268033201	  -1.918125857190	  -3.054886599095
H 	   6.634345993761	  -1.924699002432	  -1.963196664088
H 	   5.581880841711	  -2.297909133093	  -3.338971938487
H 	   7.323917764342	  -2.611752208524	  -3.441667526644
C 	  -3.530120425139	   2.588345216260	  -1.616018484507
C 	  -4.665909119843	   2.403496475054	  -2.411196743357
C 	  -5.565083800492	   1.372286091694	  -2.155703152711
C 	  -5.368009121769	   0.478417266132	  -1.098928611576
C 	  -4.215345695091	   0.653385347812	  -0.323971395755
C 	  -3.317748586874	   1.678418574517	  -0.568499888654
H 	  -4.840525798951	   3.061812326773	  -3.257994064355
H 	  -6.426971964716	   1.270214003883	  -2.806863096337
H 	  -3.999897044207	  -0.025223150223	   0.495917747540
H 	  -2.453146867074	   1.773903014852	   0.077981756533
C 	  -6.358515368788	  -0.627240945724	  -0.736586398357
C 	  -7.477175208905	  -0.770899746465	  -1.775107445350
H 	  -7.080584252221	  -0.997082547310	  -2.771072627637
H 	  -8.138860977011	  -1.594328078829	  -1.486336635858
H 	  -8.089667794679	   0.134872973251	  -1.844200621648
C 	  -6.999086157524	  -0.272662938853	   0.621098332511
H 	  -7.719472016174	  -1.046333505969	   0.911471162311
H 	  -6.243390791296	  -0.199313438243	   1.409582228946
H 	  -7.524913097603	   0.686833612263	   0.565510618540
C 	  -5.621918347837	  -1.974120547023	  -0.611852267353
H 	  -5.111541491192	  -2.232641163449	  -1.543634287469
H 	  -4.865969908726	  -1.961402518118	   0.177791075716
H 	  -6.338683335259	  -2.768894559036	  -0.374803898303
C 	   2.643064296385	  -3.086816444495	  -4.068652669207
C 	   2.990516808541	  -1.849099547924	  -4.618565238361
C 	   2.683888001260	  -1.540992554716	  -5.938344033377
C 	   2.010010970365	  -2.443261239990	  -6.762745617493
C 	   1.635443898119	  -3.669436237226	  -6.196651113958
C 	   1.946071988195	  -3.989388550908	  -4.883115077977
H 	   3.520828257473	  -1.113912127948	  -4.023569176568
H 	   2.974216157648	  -0.565444586933	  -6.310441036357
H 	   1.066740092715	  -4.389160782127	  -6.779974659321
H 	   1.619558255311	  -4.941867529974	  -4.473770103329
C 	   1.655950396638	  -2.120279119307	  -8.215855552801
C 	   2.298845324553	  -0.810515345107	  -8.690120597105
H 	   1.934706601165	   0.050028757806	  -8.118735924800
H 	   2.044494499035	  -0.642204012352	  -9.742049515233
H 	   3.391195822000	  -0.845865623068	  -8.610309251142
C 	   0.127591665046	  -1.978309661457	  -8.342194795663
H 	  -0.228504024317	  -1.150325229063	  -7.719242394579
H 	  -0.148247017623	  -1.771322228580	  -9.383692864279
H 	  -0.385063931614	  -2.894996999813	  -8.031412277332
C 	   2.141912729393	  -3.258183603822	  -9.132442616336
H 	   1.654819903236	  -4.209075193352	  -8.895320690556
H 	   1.915925876765	  -3.019474028694	 -10.178134161889
H 	   3.224148939898	  -3.398693089104	  -9.037491627877
C 	   1.362071588349	   0.966890146198	   2.069701583621
C 	   1.468676652761	   2.363332416637	   2.102933036829
C 	   0.369951241214	   3.157946750604	   2.388482679527
C 	  -0.886715023373	   2.598511015577	   2.656706035982
C 	  -0.991166270954	   1.206954808265	   2.594458119168
C 	   0.106183913213	   0.401862108133	   2.304928649035
H 	   2.420787050780	   2.833939040968	   1.871743262863
H 	   0.503266362309	   4.236553775387	   2.399652397919
H 	  -1.941543418721	   0.718244379957	   2.780897864958
H 	  -0.027352715748	  -0.673144731549	   2.272058195002
C 	  -2.057853612084	   3.504584802828	   3.044237058201
C 	  -2.301290919271	   4.555077761393	   1.945710613356
H 	  -3.114938786533	   5.227727416824	   2.241776413409
H 	  -1.409582090002	   5.162645246862	   1.768161539239
H 	  -2.583548593003	   4.078950577402	   1.001121487632
C 	  -3.359602178699	   2.723580823115	   3.259137353079
H 	  -4.159781033789	   3.420543650597	   3.530035075597
H 	  -3.673100954527	   2.199291347045	   2.349512532925
H 	  -3.267214040570	   1.993006765288	   4.069986865009
C 	  -1.700142605664	   4.226587818996	   4.358847319184
H 	  -2.527939913403	   4.872939972169	   4.673625356178
H 	  -1.503005960665	   3.502807074739	   5.156996369610
H 	  -0.808026174230	   4.850134343478	   4.241239171759
C 	  -1.244779298047	   3.694268492361	  -1.615231370595
C 	   1.818661892271	   3.680245951360	  -1.756527411078
C 	   2.555732930978	  -0.965905648458	   0.943651288463
C 	   3.053405424291	  -2.549360445050	  -1.625059845353
C 	  -2.646380338849	   3.753537796147	  -1.832767078469
C 	   3.067361882748	  -3.470067413821	  -2.705289557156
C 	   3.152539412470	   3.433759139480	  -1.349698648556
C 	   2.568503300847	   0.151964478366	   1.814521879510
C 	  -0.694605137381	   8.341794970703	  -2.820172996337
C 	  -0.132072784094	   7.158695692125	  -2.405765505828
C 	  -0.939470342740	   6.023401076185	  -2.151756111377
C 	  -2.346924718378	   6.115450854052	  -2.387204138886
C 	  -2.894780708678	   7.354777086802	  -2.801685530688
C 	  -2.089532965510	   8.447501803132	  -3.004444243615
H 	  -0.060025047468	   9.203666079378	  -3.008003885846
H 	   0.941882904710	   7.084393503469	  -2.265512192687
C 	  -0.400927369104	   4.787847511226	  -1.684032384927
C 	  -3.164667949331	   4.981950940980	  -2.194649640658
H 	  -3.966217505572	   7.419813857617	  -2.971553662163
H 	  -4.238259780038	   5.088951779728	  -2.322893314824
C 	   2.609526429297	   6.936775178329	   1.986953797403
C 	   3.384107672880	   6.002773739136	   1.346356033765
C 	   2.865613603495	   5.237032879990	   0.273291390240
C 	   1.522036226221	   5.464175672467	  -0.162890801238
C 	   0.747769298977	   6.427687248475	   0.528652900524
C 	   1.276992507619	   7.142703823838	   1.576450139804
H 	   4.674795725751	   4.098986096730	  -0.016757259914
H 	   4.409388460604	   5.825552539994	   1.661322430664
C 	   3.647671949116	   4.238547402187	  -0.345001352063
C 	   1.006063598867	   4.662025225464	  -1.229680869311
H 	  -0.280920621440	   6.596029429180	   0.232352149366
H 	   0.658800761371	   7.869415445109	   2.095450710344
C 	   7.326888313078	  -1.594297523992	   1.437316895802
C 	   6.137990738498	  -2.006829408196	   0.884604878731
C 	   4.919144595461	  -1.361639126141	   1.208145725152
C 	   4.960315882881	  -0.248498883288	   2.106838320863
C 	   6.200868354629	   0.139283061291	   2.670580893168
C 	   7.361274151073	  -0.517363831393	   2.346165044498
H 	   8.248401888210	  -2.101943275162	   1.167374147572
H 	   6.130024963920	  -2.834100787799	   0.184517736684
C 	   3.662083134863	  -1.730588008773	   0.634288691707
C 	   3.779717123394	   0.470668101871	   2.393031710368
H 	   6.216442566780	   0.979781006410	   3.359989521130
H 	   3.830940924305	   1.304466795984	   3.088995338573
C 	   4.872457808294	  -6.788695975764	   0.365119965584
C 	   4.493819005879	  -6.413083764112	  -0.900004972579
C 	   4.011359706899	  -5.106257514110	  -1.157032093431
C 	   3.977720844246	  -4.158140041359	  -0.087073938334
C 	   4.338955211929	  -4.588190069415	   1.212540868232
C 	   4.771151362801	  -5.873812405137	   1.433846536812
H 	   3.648186273234	  -5.446594421831	  -3.256490449599
H 	   4.547011434654	  -7.119154591288	  -1.725550838954
H 	   4.264618343334	  -3.889058107584	   2.039520340400
H 	   5.032147129425	  -6.189408237100	   2.439443178898
C 	   3.573664333763	  -4.727260593181	  -2.444563302886
C 	   3.551854275331	  -2.824345963303	  -0.364359854086
H 	  -2.521492319989	   9.390368328465	  -3.327577963412
H 	   3.016526327860	   7.511445860316	   2.813527651390
H 	   8.306434792515	  -0.205081620902	   2.780143147856
H 	   5.233967907051	  -7.796449595136	   0.550454087996
C 	  -0.138707406810	  -4.141030764617	  -0.205114689712
C 	   0.216590452633	  -5.148406087815	  -1.075699018347
C 	   0.220265512048	  -4.289879986262	   1.148742732547
C 	   0.848403567044	  -6.342316534250	  -0.662763654363
C 	   0.860940047732	  -5.420534933214	   1.596755185085
C 	   1.165036424264	  -6.490639352090	   0.732390628659
C 	   1.170480519548	  -7.401746732503	  -1.542577941710
C 	   1.782490249614	  -7.686460618253	   1.161835675660
C 	   1.752566122991	  -8.554421219802	  -1.083270131880
C 	   2.056673541382	  -8.698471462240	   0.279329662267
F 	  -0.051110380245	  -5.005409621785	  -2.377715822850
F 	   0.922712843309	  -7.315475632907	  -2.856254253333
F 	   2.061864731048	  -9.545152003308	  -1.922338101149
F 	   2.657899739232	  -9.815111417919	   0.690710242498
F 	   2.125550792365	  -7.863136374046	   2.440953972598
F 	   1.178403220152	  -5.490496508296	   2.895170719500
F 	  -0.043644891791	  -3.343175790109	   2.046178638069
C 	  -0.425375083587	   3.443636339988	  -5.298663202577
C 	   0.503904554409	   4.440632671247	  -5.494587123877
C 	  -1.790895576328	   3.799019708127	  -5.296495737646
C 	   0.133321334671	   5.789584993652	  -5.727737059452
F 	   1.804309689824	   4.156009103964	  -5.483744467266
C 	  -2.198128227951	   5.084449104484	  -5.529199023900
F 	  -2.721528891833	   2.874010794055	  -5.057542826272
C 	  -1.266625496704	   6.113318191460	  -5.786881348617
C 	   1.073568674930	   6.825389395073	  -5.937490091476
F 	  -3.510533635300	   5.346058098897	  -5.509122754200
C 	  -1.643549709373	   7.444136684887	  -6.062380329472
C 	   0.666397336081	   8.109853766393	  -6.198814150663
F 	   2.386592925586	   6.594837063215	  -5.881105743960
C 	  -0.699719725182	   8.419104440725	  -6.264588903013
F 	  -2.930363969220	   7.796964006495	  -6.126465403259
F 	   1.558962031631	   9.082719172814	  -6.380592954836
F 	  -1.066136846025	   9.678398480779	  -6.495671368718
H 	  -0.151710247240	  -1.420006069620	  -4.589079557375
Si	  -4.201076511146	  -2.747015167825	  -5.920266864650
C 	  -3.077266131128	  -4.220087212774	  -6.261087025408
C 	  -2.508503352989	  -4.950307228244	  -5.205453495698
C 	  -2.704082737005	  -4.564543452617	  -7.567722637491
C 	  -1.601984294258	  -5.977043903180	  -5.445513135145
H 	  -2.752346290614	  -4.702582215692	  -4.175124117005
C 	  -1.801604136556	  -5.596056288432	  -7.814725010266
H 	  -3.113343613542	  -4.017472064009	  -8.414809887413
C 	  -1.248078387938	  -6.304193453672	  -6.752094196633
H 	  -1.166094352527	  -6.516565630590	  -4.609234634140
H 	  -1.528991008666	  -5.844416979083	  -8.837045193248
H 	  -0.542029985956	  -7.108558965580	  -6.941247801095
C 	  -5.048290337125	  -2.849099410552	  -4.245113017086
H 	  -4.289567215953	  -3.122721492385	  -3.497172929225
H 	  -5.329841059531	  -1.815999585619	  -3.993203099368
C 	  -5.484180501559	  -2.530042716295	  -7.307105936024
H 	  -5.044695092714	  -2.802208001372	  -8.273654867977
H 	  -6.279296522442	  -3.258749921863	  -7.101963249011
C 	  -3.116233796188	  -1.146901732400	  -5.886380406614
H 	  -2.522336049645	  -1.134968379082	  -6.807751752722
H 	  -3.815039025230	  -0.302421400369	  -5.865512848738
C 	  -2.270405498736	  -1.195524643722	  -4.692696721244
C 	  -1.042775977804	  -2.037461511575	  -4.755085360441
H 	  -0.939544883308	  -2.537158705245	  -5.715996434859
H 	  -1.041328555706	  -2.779354424327	  -3.951940278612
C 	  -2.590572784525	  -0.487098133305	  -3.554376574792
H 	  -1.545647092323	   0.468779870079	  -3.639660060098
H 	  -3.526311217385	   0.068139711531	  -3.522919388608
H 	  -2.210854643778	  -0.846600795030	  -2.600127749232
C 	  -6.034187610994	  -1.128882721945	  -7.353900536695
C 	  -6.989195108785	  -0.700104264965	  -6.523161213543
H 	  -7.444539470771	  -1.359881265701	  -5.789539805563
H 	  -7.351839255649	   0.322648807585	  -6.563499145156
C 	  -5.419399186937	  -0.226256572736	  -8.385683241193
H 	  -4.325595893067	  -0.213698171089	  -8.301933285241
H 	  -5.650752552843	  -0.594732660279	  -9.393561393751
H 	  -5.785712107329	   0.799891947089	  -8.299750578413
C 	  -6.271315909241	  -3.768201650587	  -4.115265184934
H 	  -6.693674795729	  -3.651968361853	  -3.108034672774
H 	  -7.058804083206	  -3.442225972946	  -4.808085613727
C 	  -5.963853405110	  -5.243968606670	  -4.359901742068
H 	  -5.192384607519	  -5.601219453976	  -3.669097451594
H 	  -6.856998670691	  -5.860791197432	  -4.216656957228
H 	  -5.593725400837	  -5.420524642088	  -5.376559404948

TS1’
O 	   1.462175116513	   2.912774710219	  -2.629944778922
O 	  -0.519677029608	   2.467211689760	  -1.134760171321
O 	   1.478889742983	  -1.380723543553	   0.326584203167
O 	   2.642729109227	  -1.314220614299	  -1.910614365975
S 	  -1.036963586820	  -2.610978073929	  -0.862613089360
S 	   0.210930845878	   1.822731359505	  -5.062560090915
O 	  -1.463063686597	  -1.868470220921	   0.332908275118
O 	  -2.093228214705	  -3.131999830945	  -1.744233496310
O 	   1.656926812418	   1.672510552740	  -5.198588363413
O 	  -0.669816349941	   1.175337857985	  -6.039269568525
N 	   0.034468585251	  -1.826145533960	  -1.783464787095
N 	  -0.335436978182	   1.352041200999	  -3.563466214709
P 	   1.230894732887	  -0.943649103679	  -1.210909653129
N 	   1.173090365775	   0.628777055301	  -1.336589192603
P 	   0.467163777874	   1.728767982084	  -2.174296732305
C 	   4.168653904600	   2.346827112158	  -1.869941642545
C 	   4.228341052521	   2.213270145369	  -3.257915716445
C 	   5.070166288836	   1.274945325815	  -3.845521721099
C 	   5.882533874750	   0.436276974706	  -3.078723009816
C 	   5.791858831756	   0.556827148929	  -1.685551868367
C 	   4.953970751933	   1.487142829951	  -1.091815047236
H 	   3.626208342394	   2.850207088066	  -3.894719320670
H 	   5.086906112079	   1.217214152463	  -4.928638739035
H 	   6.386009111613	  -0.084593650552	  -1.040528853316
H 	   4.891314217118	   1.533155911127	  -0.007252485293
C 	   6.875147079408	  -0.551749597570	  -3.696161051451
C 	   6.796525889372	  -0.579453947380	  -5.227293236126
H 	   7.040735067628	   0.395160216167	  -5.663693709902
H 	   7.519165783012	  -1.305525217177	  -5.614574403557
H 	   5.802902818420	  -0.881665359895	  -5.577270740485
C 	   8.300369648887	  -0.128255056497	  -3.287925841054
H 	   9.037813724342	  -0.810453535065	  -3.727078346972
H 	   8.517394589419	   0.887156772844	  -3.636651402473
H 	   8.425672744108	  -0.146527097402	  -2.200474420645
C 	   6.605326908714	  -1.974239826109	  -3.174532505542
H 	   6.687304106606	  -2.026434716436	  -2.085057641661
H 	   5.604258831460	  -2.314593088538	  -3.457212181008
H 	   7.334315985310	  -2.674060644710	  -3.599607662127
C 	  -3.342538218327	   2.649109181467	  -1.435663504977
C 	  -4.508578322467	   2.528794239940	  -2.199332410890
C 	  -5.409271930209	   1.489593370071	  -1.982228206840
C 	  -5.179191524096	   0.519814579405	  -1.002293330784
C 	  -3.998418559120	   0.631511919757	  -0.259135922510
C 	  -3.104449424089	   1.668849262320	  -0.458892101558
H 	  -4.706605510995	   3.244570260928	  -2.993113994020
H 	  -6.297782213057	   1.439007213652	  -2.603125041792
H 	  -3.754494962561	  -0.108980709042	   0.496911658685
H 	  -2.220411051671	   1.713184616415	   0.165797003319
C 	  -6.139531503415	  -0.632881667538	  -0.713227012382
C 	  -5.404852929830	  -1.965391292735	  -0.954041681885
H 	  -5.032743558576	  -2.026025138948	  -1.982159124862
H 	  -4.538288524678	  -2.083501289679	  -0.297355631694
H 	  -6.082935658698	  -2.809054439623	  -0.779150578633
C 	  -7.393383298763	  -0.583150778921	  -1.592389574343
H 	  -8.043482522046	  -1.430284679687	  -1.348917321642
H 	  -7.967658806526	   0.334733652828	  -1.422885695074
H 	  -7.158835682918	  -0.649445149887	  -2.659242478236
C 	  -6.583344944843	  -0.557860849155	   0.761191521725
H 	  -5.733620564557	  -0.644877772112	   1.444587762522
H 	  -7.088759442284	   0.392129178201	   0.966535900425
H 	  -7.279474224361	  -1.374465896114	   0.984590652879
C 	   2.660819569056	  -3.075543412653	  -4.154238199782
C 	   1.964225573929	  -3.973171332834	  -4.975394155087
C 	   1.624390968252	  -3.633308854276	  -6.275771867209
C 	   1.961243415528	  -2.387497314640	  -6.822266526374
C 	   2.632953726941	  -1.489516097078	  -5.991460921005
C 	   2.973492819282	  -1.819712793444	  -4.684433046122
H 	   1.663966761262	  -4.939763836075	  -4.580540874998
H 	   1.071707515631	  -4.356692836119	  -6.869641277097
H 	   2.895594409069	  -0.499525346881	  -6.346085276686
H 	   3.502190434403	  -1.085050537319	  -4.087432744507
C 	   1.589887224857	  -2.053641509112	  -8.268773151891
C 	   2.084174730942	  -0.663556889598	  -8.687108437803
H 	   1.641678140077	   0.124594847646	  -8.067979533101
H 	   1.796793860539	  -0.473892863815	  -9.726842635187
H 	   3.175136006023	  -0.586218489951	  -8.623312967286
C 	   0.057990236292	  -2.079220779839	  -8.424120119997
H 	  -0.391963439251	  -1.300269155115	  -7.800449929760
H 	  -0.219986218652	  -1.888904208264	  -9.467668699157
H 	  -0.366495558054	  -3.045049080757	  -8.129568300181
C 	   2.219010037123	  -3.101002720996	  -9.206462790814
H 	   1.850828809842	  -4.109101232726	  -8.992584704591
H 	   1.976125148029	  -2.867820030911	 -10.249708168925
H 	   3.309087382862	  -3.110225186668	  -9.099903458653
C 	   1.554993057413	   0.827265173341	   2.132906584334
C 	   1.678900133217	   2.219583407062	   2.224883908699
C 	   0.592187785878	   3.013361592383	   2.555895153728
C 	  -0.668481970316	   2.457231447449	   2.812548308089
C 	  -0.789088306651	   1.070696457164	   2.695814667213
C 	   0.295945692917	   0.267004107690	   2.361358556609
H 	   2.633740582261	   2.689228807592	   2.003176573070
H 	   0.737472948580	   4.089018646099	   2.610394202317
H 	  -1.742865419498	   0.584457321281	   2.870490571209
H 	   0.149223395997	  -0.803606939661	   2.285011718402
C 	  -1.829136444168	   3.359639367669	   3.237907377366
C 	  -2.071700527115	   4.442892847882	   2.171566016395
H 	  -2.882107477340	   5.110117824154	   2.488264572172
H 	  -1.177804762829	   5.051611716474	   2.009093366297
H 	  -2.357832714077	   3.993744117712	   1.215225726841
C 	  -3.134914065756	   2.580987800111	   3.436531040220
H 	  -3.929554753797	   3.274512990930	   3.731430239327
H 	  -3.455459489663	   2.084736253866	   2.513581004412
H 	  -3.042923683663	   1.826601684884	   4.225346553078
C 	  -1.458248181698	   4.039956173212	   4.570640684806
H 	  -2.280465464821	   4.680717976568	   4.910502008947
H 	  -1.258944691494	   3.292022201451	   5.345659598779
H 	  -0.564099415638	   4.662802584829	   4.465169722571
C 	  -1.040536237061	   3.720135236152	  -1.435558183861
C 	   2.023855818351	   3.678393824316	  -1.602420634146
C 	   2.701308060176	  -1.077345022457	   0.913890802908
C 	   3.131257809565	  -2.598984185496	  -1.705777097871
C 	  -2.446724365337	   3.812046496642	  -1.614410266975
C 	   3.112885739047	  -3.491808822297	  -2.809208471423
C 	   3.357124942033	   3.394095409458	  -1.218134593636
C 	   2.745119372702	   0.006374382292	   1.826483339302
C 	  -0.444529042102	   8.415289326596	  -2.412078604340
C 	   0.107469331689	   7.205317497292	  -2.066606658298
C 	  -0.711967254758	   6.070303811092	  -1.853104657759
C 	  -2.122013888557	   6.194199563817	  -2.055939458765
C 	  -2.658414209716	   7.459868663679	  -2.399507939435
C 	  -1.840735929470	   8.549677255741	  -2.564731943155
H 	   0.199550175092	   9.276195371200	  -2.569686949832
H 	   1.182567473687	   7.109105695128	  -1.950377420147
C 	  -0.182638739190	   4.805525453034	  -1.457910726474
C 	  -2.953280937623	   5.065164918748	  -1.899748974040
H 	  -3.731743042676	   7.548544256482	  -2.545136803493
H 	  -4.027717202471	   5.195131327640	  -1.994836250545
C 	   2.889744997425	   6.750343847417	   2.276986202108
C 	   3.645714765157	   5.835714212908	   1.587927756859
C 	   3.107269252566	   5.125785442238	   0.486806228872
C 	   1.762674452785	   5.389493081799	   0.074466389509
C 	   1.007771396652	   6.330557640621	   0.816150817403
C 	   1.556387231087	   6.991481507167	   1.889253075067
H 	   4.897917166080	   3.976422047483	   0.131963093324
H 	   4.671338199312	   5.631087995118	   1.884596043002
C 	   3.870816508654	   4.145505262473	  -0.182210314190
C 	   1.227239222449	   4.643276402177	  -1.023292104464
H 	  -0.021557530484	   6.524841729674	   0.538962666921
H 	   0.952665463701	   7.701982869181	   2.446335045187
C 	   7.463998267684	  -1.816215645212	   1.329392472978
C 	   6.260677410716	  -2.187021095092	   0.778211478013
C 	   5.058934700514	  -1.529017774700	   1.137793873747
C 	   5.132601148133	  -0.448211565340	   2.073034126875
C 	   6.387131771549	  -0.103602912800	   2.633798709346
C 	   7.530425194205	  -0.771148344724	   2.272932510148
H 	   8.372031274815	  -2.332453500847	   1.031529858764
H 	   6.228485480563	  -2.990677065865	   0.051764262697
C 	   3.788261893280	  -1.853158144840	   0.566841905207
C 	   3.969143227675	   0.281415275974	   2.400239679382
H 	   6.427303177720	   0.712603284470	   3.350816589260
H 	   4.043893810933	   1.087722109627	   3.125850394712
C 	   4.902017358828	  -6.919566580860	   0.149570230887
C 	   4.519565859094	  -6.503095266557	  -1.101567187079
C 	   4.055892235128	  -5.182180477393	  -1.318316883738
C 	   4.047290910079	  -4.263620899329	  -0.222780227594
C 	   4.411391585865	  -4.734967448139	   1.061503490607
C 	   4.823112160468	  -6.033310740430	   1.243962202968
H 	   3.663121786255	  -5.460466478407	  -3.420221432405
H 	   4.554656930920	  -7.187461824404	  -1.946229229822
H 	   4.354763468939	  -4.057621085584	   1.907769397288
H 	   5.085666375897	  -6.381038741755	   2.238481846051
C 	   3.608015161438	  -4.761706829321	  -2.589088923270
C 	   3.643056852709	  -2.915552677549	  -0.460188881590
H 	  -2.264233391510	   9.513066985386	  -2.833990313587
H 	   3.311989949064	   7.282409350178	   3.124174995978
H 	   8.486670123216	  -0.491814802070	   2.705089900811
H 	   5.247318665800	  -7.938045954521	   0.304287302572
C 	  -0.116462626274	  -4.090409814693	  -0.289173854628
C 	   0.202983842795	  -5.069692854474	  -1.204793108675
C 	   0.256659139383	  -4.302061688662	   1.052394538228
C 	   0.815984086677	  -6.291849838184	  -0.849294556050
C 	   0.883356721707	  -5.460944011893	   1.444474899499
C 	   1.157781115312	  -6.499084621271	   0.532421398816
C 	   1.102214406443	  -7.321097735536	  -1.776105911618
C 	   1.761884991708	  -7.721196085861	   0.903032504661
C 	   1.675893332984	  -8.499058024620	  -1.373706616754
C 	   2.005244445512	  -8.700440377817	  -0.024334002750
F 	  -0.081725022095	  -4.867892501073	  -2.494323606468
F 	   0.824790918611	  -7.181165712409	  -3.078365564175
F 	   1.950194554749	  -9.461406172506	  -2.257005894764
F 	   2.598615860360	  -9.840378607865	   0.330698542519
F 	   2.124489368407	  -7.954834493557	   2.167590850153
F 	   1.217889351328	  -5.589685572121	   2.734112668019
F 	   0.020587459189	  -3.389606220452	   1.992364325620
C 	  -0.216422918621	   3.589022938640	  -5.125400723350
C 	   0.706595955715	   4.597116853288	  -5.289815219287
C 	  -1.582390277257	   3.939981071360	  -5.081882283212
C 	   0.329251150184	   5.955063406185	  -5.447698040474
F 	   2.007417921537	   4.315557983816	  -5.316386029472
C 	  -1.996779446048	   5.234472891651	  -5.238288195355
F 	  -2.508612119331	   3.000392793819	  -4.876459154916
C 	  -1.072197006113	   6.277883652363	  -5.460716149103
C 	   1.263418209269	   7.002515893133	  -5.623407419908
F 	  -3.309115470858	   5.490590516261	  -5.181634667241
C 	  -1.456752647555	   7.619764779583	  -5.661248852533
C 	   0.849004605160	   8.297734072160	  -5.809768662856
F 	   2.577556560388	   6.772484949825	  -5.606481534456
C 	  -0.518538484713	   8.606377606498	  -5.830923246561
F 	  -2.745128993708	   7.971574813520	  -5.684962292605
F 	   1.736074395064	   9.280808967243	  -5.960124068261
F 	  -0.891982877736	   9.874797822952	  -5.988340621128
H 	  -0.228463771934	  -1.380195528569	  -5.050845640497
Si	  -4.480810729156	  -1.821669468710	  -6.324963600805
C 	  -3.846714003501	  -3.551071755940	  -5.957533496277
C 	  -3.623885903660	  -3.941729742014	  -4.627856020739
C 	  -3.414993215892	  -4.414358731313	  -6.973960451949
C 	  -2.988215104874	  -5.139242470730	  -4.322995961251
H 	  -3.909349075473	  -3.290405710670	  -3.804515756130
C 	  -2.782935021780	  -5.618579211288	  -6.674608220278
H 	  -3.563251364508	  -4.144404535488	  -8.016641581264
C 	  -2.564838244848	  -5.980531252767	  -5.348106433425
H 	  -2.801959497462	  -5.393473988246	  -3.284344435595
H 	  -2.455371825702	  -6.272414798360	  -7.478564804162
H 	  -2.059103140353	  -6.913292492981	  -5.113317303374
C 	  -4.949906252174	  -1.529377708667	  -8.132200275675
H 	  -4.830672144563	  -0.448004137601	  -8.296214636947
H 	  -4.174882224698	  -1.998744902617	  -8.757555866324
C 	  -5.804196593944	  -1.244722600410	  -5.092254353820
H 	  -5.324289159922	  -1.294340273764	  -4.102329389334
H 	  -5.962083923649	  -0.176942044775	  -5.299614839674
C 	  -3.006112598918	  -0.602794866383	  -6.042756830710
H 	  -2.370135799686	  -0.692204246448	  -6.930623815968
H 	  -3.443869986827	   0.401630972028	  -6.008057627343
C 	  -2.270088871836	  -0.922560601080	  -4.818022287166
C 	  -1.173741067989	  -1.925808784112	  -4.907953237248
H 	  -1.294472344560	  -2.584874352484	  -5.768975613722
H 	  -1.072979536323	  -2.512028371557	  -3.994024137541
C 	  -2.527603397560	  -0.271651753835	  -3.626855299191
H 	  -1.394774265521	   0.566550614300	  -3.627376192253
H 	  -3.369194542727	   0.417767453306	  -3.572908150334
H 	  -2.249478088834	  -0.770092647981	  -2.699813744607
C 	  -7.122280890264	  -1.966783018504	  -5.061522268858
C 	  -8.246217642321	  -1.403448792047	  -5.513532676491
H 	  -8.253221905894	  -0.395352340940	  -5.920097184123
H 	  -9.192629801800	  -1.935483217496	  -5.488484807223
C 	  -7.119067365396	  -3.342542309542	  -4.459120603733
H 	  -6.423634537548	  -4.010107327843	  -4.980927258096
H 	  -6.774995407836	  -3.299053416033	  -3.417294185253
H 	  -8.116566010008	  -3.788486597099	  -4.477045805561
C 	  -6.346075788879	  -1.963413708354	  -8.606164408854
H 	  -7.107088945710	  -1.414550607571	  -8.040669073661
H 	  -6.469328397597	  -1.672353577857	  -9.658211150235
C 	  -6.608377265868	  -3.459464804181	  -8.464068877079
H 	  -6.534444945599	  -3.780646022371	  -7.419052772621
H 	  -7.611515517265	  -3.717607161000	  -8.818323081685
H 	  -5.885927080920	  -4.047575624379	  -9.041426533649

I
O      1.372732    3.000653   -2.714402
O     -0.580339    2.591403   -1.170602
O      1.309622   -1.256340    0.316353
O      2.535425   -1.240811   -1.889734
S     -1.162928   -2.516817   -0.972304
S     -0.088004    1.709075   -5.069119
O     -1.709481   -1.779260    0.174794
O     -2.143025   -3.093642   -1.918624
O      1.335646    1.522683   -5.370697
O     -1.060935    1.008520   -5.933389
N     -0.064940   -1.722572   -1.827511
N     -0.495880    1.406526   -3.539642
P      1.113463   -0.818355   -1.232896
N      1.090808    0.743370   -1.380156
P      0.358252    1.823753   -2.248048
C      4.065459    2.443346   -1.930602
C      4.120471    2.250654   -3.312632
C      4.961439    1.287929   -3.861482
C      5.770593    0.476657   -3.062126
C      5.677340    0.650142   -1.674843
C      4.845422    1.609371   -1.119879
H      3.515937    2.860239   -3.974715
H      4.980218    1.188880   -4.941645
H      6.265405    0.029069   -1.004417
H      4.781870    1.698405   -0.038099
C      6.764685   -0.534359   -3.639648
C      6.688833   -0.621909   -5.168868
H      6.933092    0.335367   -5.642010
H      7.412963   -1.361807   -5.526304
H      5.696518   -0.938147   -5.509256
C      8.188960   -0.092034   -3.248194
H      8.928448   -0.788794   -3.660460
H      8.402792    0.909681   -3.636317
H      8.314196   -0.066979   -2.160907
C      6.497849   -1.935613   -3.061952
H      6.571113   -1.941663   -1.970660
H      5.500568   -2.291965   -3.338315
H      7.233109   -2.649021   -3.452490
C     -3.413677    2.713005   -1.526902
C     -4.562737    2.559773   -2.309945
C     -5.455028    1.515932   -2.086212
C     -5.236162    0.572691   -1.078550
C     -4.078088    0.723473   -0.306767
C     -3.187649    1.762908   -0.518831
H     -4.753076    3.253318   -3.124165
H     -6.329107    1.443709   -2.725429
H     -3.846516    0.011466    0.479468
H     -2.314404    1.834190    0.118686
C     -6.208176   -0.566556   -0.769964
C     -7.325531   -0.678636   -1.813984
H     -6.922452   -0.845415   -2.820411
H     -7.969958   -1.529467   -1.568113
H     -7.956680    0.216296   -1.840171
C     -6.849488   -0.297347    0.605957
H     -7.561118   -1.093160    0.856064
H     -6.090824   -0.259927    1.393945
H     -7.384294    0.658701    0.606039
C     -5.452216   -1.907050   -0.722548
H     -4.972730   -2.121023   -1.682097
H     -4.666605   -1.917560    0.037195
H     -6.150821   -2.721347   -0.496362
C      2.568423   -3.041973   -4.097866
C      2.925731   -1.801350   -4.635737
C      2.613585   -1.472292   -5.948843
C      1.925948   -2.356196   -6.781203
C      1.544359   -3.587041   -6.229626
C      1.859172   -3.927068   -4.921530
H      3.465473   -1.077548   -4.035866
H      2.906684   -0.492833   -6.306931
H      0.970341   -4.296422   -6.820137
H      1.527961   -4.883063   -4.524523
C      1.567912   -2.007697   -8.228173
C      2.239632   -0.708769   -8.692145
H      1.902142    0.152967   -8.106766
H      1.982501   -0.521593   -9.740314
H      3.331013   -0.773962   -8.620425
C      0.042424   -1.821684   -8.341345
H     -0.283092   -0.981991   -7.715963
H     -0.236483   -1.605858   -9.380413
H     -0.488607   -2.728909   -8.029297
C      2.013865   -3.147368   -9.162370
H      1.501021   -4.087245   -8.934563
H      1.789626   -2.888509  -10.203670
H      3.091939   -3.320353   -9.075553
C      1.374066    0.999804    2.064685
C      1.501015    2.394187    2.096638
C      0.417037    3.203117    2.398753
C     -0.843371    2.660816    2.683354
C     -0.968399    1.270993    2.620689
C      0.113820    0.452213    2.315171
H      2.455920    2.852312    1.851519
H      0.565256    4.279690    2.409102
H     -1.923413    0.795763    2.818080
H     -0.032458   -0.620919    2.283359
C     -1.997218    3.580812    3.089453
C     -2.230949    4.649834    2.007155
H     -3.035155    5.328163    2.315885
H     -1.332971    5.249647    1.834190
H     -2.522109    4.190149    1.057559
C     -3.310188    2.817138    3.299657
H     -4.099935    3.523468    3.576975
H     -3.630542    2.304647    2.385491
H     -3.227864    2.078813    4.104640
C     -1.620268    4.278269    4.411826
H     -2.435450    4.933884    4.740358
H     -1.429984    3.540555    5.198909
H     -0.718612    4.888363    4.296229
C     -1.124086    3.816974   -1.520376
C      1.927368    3.790343   -1.711975
C      2.521797   -0.950629    0.923645
C      2.992125   -2.527855   -1.650911
C     -2.529332    3.882875   -1.721095
C      2.982938   -3.444149   -2.736256
C      3.260275    3.518005   -1.315366
C      2.562445    0.162038    1.800488
C     -0.586383    8.481228   -2.673043
C     -0.019436    7.291791   -2.282788
C     -0.824806    6.155772   -2.026560
C     -2.236043    6.254584   -2.235245
C     -2.788269    7.500248   -2.623023
C     -1.984180    8.593457   -2.828361
H      0.047194    9.342838   -2.865504
H      1.056812    7.212007   -2.164303
C     -0.281606    4.912727   -1.585805
C     -3.051893    5.118636   -2.049557
H     -3.862466    7.569509   -2.773277
H     -4.126998    5.230128   -2.160690
C      2.791723    6.968116    2.086632
C      3.549620    6.037518    1.421153
C      3.012859    5.297212    0.339420
C      1.667771    5.547591   -0.080050
C      0.910738    6.506017    0.637479
C      1.457590    7.195868    1.693197
H      4.802759    4.136841    0.018389
H      4.575750    5.842995    1.723138
C      3.776112    4.297841   -0.301745
C      1.132292    4.771815   -1.156024
H     -0.118604    6.690974    0.353252
H      0.852344    7.919627    2.231363
C      7.275436   -1.702028    1.416412
C      6.075673   -2.085093    0.865835
C      4.874078   -1.409623    1.191756
C      4.943835   -0.297981    2.090439
C      6.194524    0.058747    2.651990
C      7.337786   -0.626411    2.325279
H      8.183884   -2.231615    1.144289
H      6.046204   -2.910742    0.164227
C      3.608562   -1.743687    0.616210
C      3.781329    0.449549    2.378723
H      6.232240    0.898953    3.340888
H      3.852944    1.281315    3.075413
C      4.669500   -6.832437    0.327314
C      4.308787   -6.439596   -0.937941
C      3.867388   -5.117548   -1.191642
C      3.853716   -4.175303   -0.116144
C      4.195486   -4.621769    1.183315
C      4.589259   -5.920299    1.400453
H      3.507817   -5.435329   -3.294593
H      4.348146   -7.142833   -1.766877
H      4.138536   -3.923468    2.012426
H      4.837864   -6.247827    2.405446
C      3.449276   -4.717977   -2.479617
C      3.471738   -2.828274   -0.388702
H     -2.419269    9.540660   -3.134001
H      3.213030    7.522979    2.919599
H      8.291253   -0.337013    2.756977
H      5.001643   -7.850923    0.509045
C     -0.268391   -3.971280   -0.291211
C      0.090440   -5.002696   -1.131482
C      0.036128   -4.111734    1.077642
C      0.676020   -6.206490   -0.678943
C      0.632798   -5.250265    1.564480
C      0.940048   -6.341070    0.728286
C      1.003545   -7.289334   -1.527275
C      1.504540   -7.547145    1.200191
C      1.529536   -8.452024   -1.028761
C      1.776982   -8.583567    0.346166
F     -0.132345   -4.878128   -2.445869
F      0.824094   -7.214918   -2.854263
F      1.846579   -9.461988   -1.841957
F      2.324216   -9.712056    0.797973
F      1.793916   -7.711345    2.493737
F      0.899109   -5.308944    2.874481
F     -0.242381   -3.151828    1.955343
C     -0.480161    3.483934   -5.275167
C      0.463769    4.464245   -5.481929
C     -1.833097    3.876961   -5.220315
C      0.121608    5.828924   -5.667548
F      1.758436    4.151915   -5.519799
C     -2.216807    5.176908   -5.410019
F     -2.784682    2.975454   -4.967094
C     -1.270302    6.190696   -5.667187
C      1.079868    6.848584   -5.875725
F     -3.523462    5.469231   -5.341519
C     -1.622033    7.538025   -5.892501
C      0.697580    8.150707   -6.080865
F      2.388926    6.586000   -5.870963
C     -0.661236    8.495813   -6.092217
F     -2.902358    7.922934   -5.910492
F      1.609032    9.108442   -6.258860
F     -1.002841    9.771873   -6.271617
H     -0.493586   -1.153854   -4.261322
Si    -4.141468   -3.076947   -5.999844
C     -2.856138   -4.407773   -6.283949
C     -2.251486   -5.076369   -5.208081
C     -2.455934   -4.753341   -7.583583
C     -1.296334   -6.063298   -5.425674
H     -2.518605   -4.827113   -4.183860
C     -1.500864   -5.740250   -7.804400
H     -2.889902   -4.247494   -8.443602
C     -0.923887   -6.401148   -6.723440
H     -0.842145   -6.565213   -4.577780
H     -1.209055   -5.994635   -8.819571
H     -0.179875   -7.175016   -6.892049
C     -4.972684   -3.149588   -4.319704
H     -4.201375   -3.300967   -3.550389
H     -5.377602   -2.146375   -4.129742
C     -5.429087   -3.036178   -7.394445
H     -4.966857   -3.337389   -8.340846
H     -6.151717   -3.820837   -7.131650
C     -3.218335   -1.323848   -6.152917
H     -2.596731   -1.451888   -7.044115
H     -4.040663   -0.612519   -6.276220
C     -2.485466   -1.170949   -4.946968
C     -1.185064   -1.819460   -4.785187
H     -0.757089   -2.184976   -5.715372
H     -1.311802   -2.652161   -4.073675
C     -3.076381   -0.473667   -3.806437
H     -2.446086    0.415668   -3.624879
H     -4.105993   -0.153391   -3.967626
H     -2.970757   -1.064327   -2.887821
C     -6.112557   -1.700917   -7.536909
C     -7.064845   -1.287053   -6.696161
H     -7.421471   -1.913275   -5.882716
H     -7.529606   -0.312513   -6.810168
C     -5.638264   -0.852027   -8.681917
H     -4.547027   -0.734656   -8.669568
H     -5.886447   -1.335454   -9.635617
H     -6.093520    0.141190   -8.668779
C     -6.096393   -4.183980   -4.140464
H     -6.536581   -4.039068   -3.145104
H     -6.904940   -3.984627   -4.856461
C     -5.639413   -5.633504   -4.282581
H     -4.848353   -5.866690   -3.561795
H     -6.469827   -6.324247   -4.105655
H     -5.239987   -5.840848   -5.282479

I’
O      1.583405    3.059891   -2.574181
O     -0.378585    2.577372   -1.065177
O      1.459568   -1.332196    0.283294
O      2.635144   -1.284774   -1.946722
S     -1.090560   -2.382453   -0.937521
S      0.187211    1.824803   -4.983146
O     -1.519934   -1.659942    0.268299
O     -2.159399   -2.870830   -1.833974
O      1.621286    1.684694   -5.258154
O     -0.746958    1.123937   -5.887952
N     -0.001311   -1.617113   -1.836555
N     -0.248651    1.472163   -3.473602
P      1.252187   -0.816370   -1.240094
N      1.317734    0.751547   -1.323490
P      0.581470    1.857607   -2.156311
C      4.265176    2.447607   -1.827571
C      4.296122    2.308202   -3.216567
C      5.099048    1.343425   -3.815816
C      5.897462    0.480564   -3.061473
C      5.834007    0.605509   -1.667019
C      5.037671    1.565123   -1.062052
H      3.698056    2.956793   -3.846060
H      5.093812    1.283194   -4.898883
H      6.415328   -0.056177   -1.030236
H      4.991618    1.612417    0.023223
C      6.849360   -0.537268   -3.695256
C      6.749044   -0.559252   -5.225246
H      7.014268    0.409125   -5.663168
H      7.445333   -1.304963   -5.623635
H      5.742605   -0.832195   -5.562392
C      8.292815   -0.158983   -3.306991
H      9.003328   -0.860148   -3.760708
H      8.534437    0.851664   -3.653345
H      8.433312   -0.187136   -2.221674
C      6.545389   -1.952469   -3.172906
H      6.635573   -2.007839   -2.084337
H      5.533179   -2.266212   -3.446867
H      7.251415   -2.671373   -3.605220
C     -3.220069    2.738205   -1.410610
C     -4.393488    2.667844   -2.170589
C     -5.315939    1.641986   -1.987221
C     -5.102622    0.631055   -1.046346
C     -3.913889    0.688940   -0.309725
C     -2.994784    1.711995   -0.478659
H     -4.583696    3.416762   -2.934576
H     -6.210975    1.639581   -2.601291
H     -3.678681   -0.083351    0.416283
H     -2.103300    1.707557    0.137171
C     -6.104120   -0.492869   -0.775284
C     -5.414330   -1.856864   -0.959849
H     -5.050460   -1.975222   -1.986397
H     -4.549544   -1.979795   -0.302441
H     -6.121262   -2.668401   -0.749457
C     -7.324013   -0.430187   -1.701593
H     -7.998353   -1.262691   -1.473798
H     -7.888445    0.499057   -1.567446
H     -7.044647   -0.514552   -2.757528
C     -6.595707   -0.370364    0.680947
H     -5.768347   -0.462340    1.390875
H     -7.077132    0.599567    0.846034
H     -7.322985   -1.160219    0.902640
C      2.586126   -3.026330   -4.204382
C      1.877425   -3.900896   -5.040790
C      1.541308   -3.535344   -6.335675
C      1.891837   -2.283928   -6.860500
C      2.574955   -1.409114   -6.015369
C      2.914621   -1.766215   -4.715486
H      1.564864   -4.870202   -4.662672
H      0.980867   -4.243646   -6.941179
H      2.844017   -0.414319   -6.349453
H      3.452194   -1.046665   -4.108743
C      1.523081   -1.916153   -8.299664
C      2.056118   -0.534602   -8.697850
H      1.642099    0.254912   -8.061186
H      1.769294   -0.318436   -9.732683
H      3.149091   -0.492309   -8.638651
C     -0.010268   -1.886589   -8.440181
H     -0.418285   -1.095449   -7.802136
H     -0.294222   -1.674903   -9.478254
H     -0.461416   -2.843280   -8.151574
C      2.107845   -2.967151   -9.260827
H      1.706949   -3.966285   -9.063572
H      1.866929   -2.706178  -10.297958
H      3.197447   -3.016256   -9.162261
C      1.591802    0.833770    2.128878
C      1.729540    2.224938    2.210991
C      0.653620    3.028738    2.554213
C     -0.607646    2.483996    2.831493
C     -0.741450    1.098050    2.724865
C      0.332427    0.285131    2.379272
H      2.684494    2.685406    1.970317
H      0.807689    4.103535    2.600412
H     -1.696773    0.620760    2.914420
H      0.178096   -0.784652    2.309551
C     -1.756846    3.396478    3.266249
C     -1.999797    4.481263    2.201993
H     -2.805590    5.152046    2.523088
H     -1.104366    5.086543    2.035021
H     -2.291957    4.033313    1.247109
C     -3.067716    2.628479    3.473933
H     -3.855503    3.329097    3.770649
H     -3.395325    2.132041    2.553375
H     -2.977989    1.875453    4.264393
C     -1.369715    4.072932    4.596205
H     -2.182775    4.722299    4.941986
H     -1.172142    3.323036    5.369879
H     -0.469864    4.686194    4.483246
C     -0.913310    3.822316   -1.352236
C      2.143062    3.799060   -1.536816
C      2.686556   -1.079974    0.885101
C      3.067472   -2.586061   -1.749985
C     -2.319969    3.906832   -1.543562
C      3.025621   -3.468550   -2.862818
C      3.476363    3.502828   -1.159338
C      2.763816   -0.006368    1.807410
C     -0.353212    8.538505   -2.259934
C      0.208764    7.326624   -1.936859
C     -0.602058    6.183990   -1.732323
C     -2.013710    6.302732   -1.925493
C     -2.560883    7.570409   -2.242493
C     -1.751460    8.668012   -2.396859
H      0.284876    9.404698   -2.412937
H      1.285390    7.234200   -1.831913
C     -0.064667    4.916848   -1.356901
C     -2.835216    5.163826   -1.795512
H     -3.635822    7.654031   -2.379743
H     -3.910128    5.290093   -1.889217
C      3.027991    6.791680    2.401071
C      3.780372    5.890219    1.690644
C      3.237839    5.202516    0.577550
C      1.891295    5.475912    0.175887
C      1.140580    6.403222    0.938920
C      1.693548    7.042091    2.023242
H      5.023843    4.052205    0.199127
H      4.806859    5.678677    1.979621
C      3.997410    4.231990   -0.111656
C      1.349528    4.752495   -0.933250
H      0.110891    6.604666    0.667637
H      1.092838    7.742576    2.596139
C      7.428532   -1.951367    1.268783
C      6.211208   -2.289840    0.727270
C      5.030589   -1.600256    1.096279
C      5.139785   -0.523242    2.032796
C      6.407533   -0.212108    2.582790
C      7.530191   -0.908676    2.211600
H      8.320221   -2.490958    0.962968
H      6.152503   -3.091575    0.000153
C      3.748739   -1.885024    0.529557
C      3.998015    0.234905    2.372934
H      6.474983    0.602694    3.299360
H      4.098918    1.036595    3.100672
C      4.691343   -6.981408    0.068658
C      4.329848   -6.540162   -1.180385
C      3.911143   -5.202696   -1.386705
C      3.926149   -4.295206   -0.282043
C      4.269761   -4.790048    0.999027
C      4.636625   -6.103249    1.171126
H      3.521340   -5.446701   -3.492809
H      4.347734   -7.217179   -2.031638
H      4.233029   -4.117814    1.850533
H      4.883827   -6.468610    2.163293
C      3.482211   -4.755045   -2.654774
C      3.567691   -2.932573   -0.507227
H     -2.182526    9.632681   -2.648747
H      3.454039    7.305831    3.257407
H      8.497127   -0.653865    2.635069
H      5.001613   -8.012293    0.215146
C     -0.236309   -3.909701   -0.374457
C      0.069234   -4.882257   -1.301065
C      0.098152   -4.163229    0.970075
C      0.620919   -6.136486   -0.958068
C      0.676119   -5.351073    1.351156
C      0.931970   -6.380934    0.424613
C      0.877362   -7.162413   -1.896733
C      1.480621   -7.632652    0.783155
C      1.395719   -8.369396   -1.506950
C      1.698263   -8.605782   -0.156914
F     -0.171689   -4.643194   -2.594337
F      0.619102   -6.992569   -3.201300
F      1.639861   -9.328535   -2.402954
F      2.236670   -9.775769    0.187364
F      1.812276   -7.901957    2.048718
F      0.978117   -5.517718    2.644181
F     -0.130736   -3.265426    1.925142
C     -0.248159    3.594344   -5.134817
C      0.672241    4.604642   -5.297466
C     -1.609018    3.953516   -5.050193
C      0.299222    5.969435   -5.405880
F      1.972791    4.323317   -5.361575
C     -2.022227    5.253546   -5.158570
F     -2.539609    3.016796   -4.844568
C     -1.099663    6.301080   -5.364371
C      1.233631    7.019114   -5.567322
F     -3.334010    5.513145   -5.059701
C     -1.481499    7.651458   -5.505882
C      0.822405    8.322727   -5.690012
F      2.547405    6.783974   -5.596574
C     -0.542924    8.639300   -5.660625
F     -2.769396    8.009911   -5.484886
F      1.711606    9.307956   -5.823649
F     -0.912970    9.916194   -5.757606
H     -0.370335   -1.246633   -4.715616
Si    -4.498768   -2.152290   -6.369035
C     -3.704058   -3.775603   -5.895386
C     -3.604462   -4.153456   -4.548098
C     -3.050501   -4.566617   -6.852077
C     -2.881399   -5.277951   -4.168722
H     -4.071982   -3.555774   -3.768865
C     -2.326371   -5.693187   -6.475781
H     -3.099026   -4.301505   -7.905549
C     -2.239712   -6.049371   -5.132450
H     -2.801854   -5.530806   -3.116365
H     -1.827065   -6.293220   -7.231618
H     -1.664226   -6.921400   -4.835780
C     -4.940210   -1.992298   -8.195789
H     -4.954500   -0.916178   -8.420199
H     -4.095828   -2.397213   -8.773923
C     -5.850506   -1.566461   -5.181459
H     -5.403085   -1.536733   -4.177112
H     -6.056929   -0.522235   -5.454377
C     -3.082051   -0.763401   -6.223197
H     -2.464427   -0.970351   -7.101733
H     -3.631125    0.180032   -6.297666
C     -2.405340   -0.945133   -4.987966
C     -1.265451   -1.863080   -4.893272
H     -1.111362   -2.450332   -5.797447
H     -1.346491   -2.499336   -4.005750
C     -2.868788   -0.272783   -3.782050
H     -2.051397    0.415181   -3.482241
H     -3.779607    0.310786   -3.917555
H     -2.937498   -0.973140   -2.939240
C     -7.136468   -2.350546   -5.138357
C     -8.262684   -1.879293   -5.678759
H     -8.297300   -0.910848   -6.170957
H     -9.186815   -2.447949   -5.637767
C     -7.095536   -3.663120   -4.410531
H     -6.352710   -4.344823   -4.841185
H     -6.799896   -3.504933   -3.364678
H     -8.070664   -4.155587   -4.424070
C     -6.257717   -2.633930   -8.664561
H     -7.099354   -2.131194   -8.176450
H     -6.367195   -2.452214   -9.741882
C     -6.347048   -4.132375   -8.392170
H     -6.302567   -4.348360   -7.318601
H     -7.288412   -4.542625   -8.770737
H     -5.525257   -4.676802   -8.870609

TS2
O 	   1.434871458952	   2.801326052739	  -2.573381068675
O 	  -0.503463236712	   2.436021648571	  -1.004250441308
O 	   1.414145007222	  -1.320334198171	   0.586945216235
O 	   2.694082058213	  -1.378769071482	  -1.610270046673
S 	  -1.000543976264	  -2.694497961388	  -0.683003353862
S 	  -0.020693938187	   1.513054453317	  -4.871553211769
O 	  -1.584432942408	  -1.853727509772	   0.372594455352
O 	  -1.942554097498	  -3.352497995090	  -1.610874506804
O 	   1.410415040024	   1.362758371103	  -5.164982372592
O 	  -0.952370260217	   0.792461539461	  -5.766054892223
N 	   0.125709047145	  -1.964422376057	  -1.570485799213
N 	  -0.438741212650	   1.187769653136	  -3.352842695768
P 	   1.245635056123	  -0.972802289039	  -0.985906360701
N 	   1.162328513798	   0.577715542351	  -1.193039469570
P 	   0.423026093566	   1.640041120800	  -2.073201448920
C 	   4.136329212681	   2.187386493653	  -1.805450336141
C 	   4.089442845163	   1.877928873254	  -3.166930065191
C 	   4.878845595409	   0.862020513337	  -3.692431154105
C 	   5.755696496548	   0.125126585082	  -2.893971208266
C 	   5.777239392293	   0.422672466379	  -1.525003648528
C 	   4.981262569224	   1.422859145378	  -0.989702595037
H 	   3.440444473219	   2.430419554337	  -3.835121110954
H 	   4.796155391559	   0.658111150804	  -4.754177125939
H 	   6.422535195521	  -0.136736212992	  -0.852855133744
H 	   4.998034190724	   1.598075787391	   0.083139705065
C 	   6.708038773907	  -0.925015461448	  -3.468919059075
C 	   6.423490760771	  -1.210459436513	  -4.948326656513
H 	   6.596163672950	  -0.326871948558	  -5.572472665737
H 	   7.091483035183	  -2.002283367964	  -5.305157304938
H 	   5.392762918512	  -1.549161650773	  -5.099345092624
C 	   8.149507443773	  -0.395382475510	  -3.333806001126
H 	   8.860202776498	  -1.118896233194	  -3.751230608427
H 	   8.265713768951	   0.552813773124	  -3.869707979286
H 	   8.412699458581	  -0.224639126690	  -2.284610615790
C 	   6.585596973033	  -2.247584958498	  -2.693118401892
H 	   6.816648974882	  -2.120655819138	  -1.631527945034
H 	   5.572614784556	  -2.651203619140	  -2.773432004882
H 	   7.283335390781	  -2.988101180966	  -3.102024154671
C 	  -3.349149947759	   2.657893586366	  -1.202015618284
C 	  -4.557390944385	   2.546349294758	  -1.898383171034
C 	  -5.492468526186	   1.570481977314	  -1.568334234673
C 	  -5.255542937633	   0.650698497503	  -0.542824130580
C 	  -4.031897174791	   0.748860236057	   0.129488216985
C 	  -3.101225868178	   1.725854619338	  -0.182464269310
H 	  -4.765831889766	   3.221700597471	  -2.723498227931
H 	  -6.415102158514	   1.532111444089	  -2.138170440115
H 	  -3.783773224004	   0.047028517182	   0.920269135253
H 	  -2.181854756791	   1.767644154534	   0.389082948964
C 	  -6.264528972472	  -0.418933902101	  -0.124607511546
C 	  -7.488121990711	  -0.455481772995	  -1.047360146629
H 	  -7.203251235919	  -0.666013555558	  -2.085097531815
H 	  -8.168504781237	  -1.249473646176	  -0.722227305805
H 	  -8.044966883803	   0.487464027716	  -1.025933658831
C 	  -6.742115550307	  -0.109299047690	   1.307777379183
H 	  -7.470666269387	  -0.860250253034	   1.635189374156
H 	  -5.907127120605	  -0.115426713475	   2.015183137006
H 	  -7.216752254119	   0.876873942727	   1.353602888788
C 	  -5.597118613479	  -1.806146699629	  -0.150567928470
H 	  -5.243114639042	  -2.045254226589	  -1.157597216932
H 	  -4.736807579038	  -1.869386942344	   0.521406346631
H 	  -6.318186565006	  -2.575292544130	   0.149219572673
C 	   3.009888983323	  -3.242716564668	  -3.826749793314
C 	   3.753387530859	  -3.964070229960	  -4.777676285287
C 	   3.718297694664	  -3.647649705396	  -6.125107330288
C 	   2.968676880364	  -2.566352449118	  -6.604395244291
C 	   2.229975074730	  -1.848208762036	  -5.664517626213
C 	   2.236268028826	  -2.181211364905	  -4.313470884405
H 	   4.411434814153	  -4.764405620096	  -4.453083110061
H 	   4.321378826143	  -4.238835289400	  -6.808739765875
H 	   1.641584330928	  -0.988549919741	  -5.964451247869
H 	   1.610678067434	  -1.598416067399	  -3.655175174925
C 	   2.982409549809	  -2.215429366850	  -8.091311884496
C 	   4.437059742092	  -2.031440884630	  -8.565024503026
H 	   4.929193227158	  -1.232278885793	  -8.000079139996
H 	   4.453636666312	  -1.762936021023	  -9.627477777035
H 	   5.027756622681	  -2.944129489105	  -8.443088490854
C 	   2.220044691508	  -0.917557331295	  -8.383469132590
H 	   2.632206243506	  -0.069805534303	  -7.825808264842
H 	   2.287809495939	  -0.688319953817	  -9.452495150252
H 	   1.159030839300	  -1.004366369303	  -8.130620017161
C 	   2.325532789128	  -3.366299997177	  -8.878320594482
H 	   1.287467228187	  -3.513638823430	  -8.558593381966
H 	   2.321723203624	  -3.139719478804	  -9.951203744884
H 	   2.864161255601	  -4.308517359701	  -8.732000050730
C 	   1.508240165784	   0.998548220712	   2.273649626848
C 	   0.244272692945	   0.472934146878	   2.551346029166
C 	  -0.821883364345	   1.311227285166	   2.860747833795
C 	  -0.677691492657	   2.700118612229	   2.897388665220
C 	   0.584581573401	   3.220014939598	   2.581289797102
C 	   1.653343056363	   2.391440420610	   2.277885832587
H 	   0.084523669270	  -0.598322693078	   2.540985868064
H 	  -1.779118066141	   0.852759488326	   3.085555851882
H 	   0.747248311222	   4.294427266525	   2.569067407179
H 	   2.610458119091	   2.832933251595	   2.012530578750
C 	  -1.811754695144	   3.643423132885	   3.305431748554
C 	  -3.130840618121	   2.902486854333	   3.554645507229
H 	  -3.905236042457	   3.625010232766	   3.833595790790
H 	  -3.475250735854	   2.378398649813	   2.656130787602
H 	  -3.043674663979	   2.177985517975	   4.371644371290
C 	  -1.402518722311	   4.363010929829	   4.606103902263
H 	  -2.202496180065	   5.037643106618	   4.933441557522
H 	  -1.210779976513	   3.639155146940	   5.405573311843
H 	  -0.493802765378	   4.956647104966	   4.463431309907
C 	  -2.050199909475	   4.692480968364	   2.204630649106
H 	  -2.843584534809	   5.384827726736	   2.510140210885
H 	  -1.148943637027	   5.279547082974	   2.007066893169
H 	  -2.357887148063	   4.216117814822	   1.268459058365
C 	  -1.021194443501	   3.676380756250	  -1.343747831415
C 	   2.030314568915	   3.592201363707	  -1.594944834701
C 	   2.626134129535	  -1.004790792768	   1.190287800111
C 	   3.113302252463	  -2.673604234707	  -1.334770106596
C 	  -2.432922744802	   3.785793986973	  -1.475875215895
C 	   3.148769320523	  -3.619242381706	  -2.397584357868
C 	   3.367071334026	   3.303276277337	  -1.219674450665
C 	   2.683849642410	   0.138679973879	   2.024716829575
C 	  -0.404275286454	   8.297253446823	  -2.627150331017
C 	   0.143066068930	   7.100292788563	  -2.231741668013
C 	  -0.683961464356	   6.001217274442	  -1.897117827967
C 	  -2.099221522532	   6.142396139709	  -2.032614616908
C 	  -2.631619623614	   7.401252240940	  -2.404742118550
C 	  -1.804135056759	   8.458733006605	  -2.691084158940
H 	   0.245508723598	   9.124586922540	  -2.895807812926
H 	   1.221011915611	   6.983916474563	  -2.178449511015
C 	  -0.155993647593	   4.752115376082	  -1.451694547002
C 	  -2.936249926988	   5.034354446308	  -1.786314929893
H 	  -3.711745615531	   7.510027040129	  -2.473865567030
H 	  -4.012962769461	   5.177339415299	  -1.828818405639
C 	   3.046174950774	   6.886338019253	   2.063827240564
C 	   3.769814329510	   5.919818366489	   1.411769704012
C 	   3.190105418095	   5.149000789024	   0.374181871526
C 	   1.837291777341	   5.405348875724	  -0.014722709193
C 	   1.116185949892	   6.401086067883	   0.688488035341
C 	   1.704458349018	   7.120611534618	   1.701317435425
H 	   4.951809754614	   3.951737505475	   0.049763333468
H 	   4.801484379493	   5.720028694536	   1.690547954637
C 	   3.919382776657	   4.114420150419	  -0.249444087545
C 	   1.264526780740	   4.601430835516	  -1.050631504339
H 	   0.082090953644	   6.592923366384	   0.427940060893
H 	   1.126629546906	   7.873894553508	   2.229031704556
C 	   7.360400418205	  -1.834740569532	   1.725485042034
C 	   6.154239013515	  -2.213722978397	   1.186453597284
C 	   4.968775063355	  -1.496305579536	   1.478466970096
C 	   5.059096692228	  -0.349930670425	   2.330180449835
C 	   6.316151610921	   0.003074828947	   2.879652056846
C 	   7.444171021252	  -0.721476880025	   2.586453408373
H 	   8.257624284450	  -2.396321031939	   1.481809541189
H 	   6.105629420381	  -3.068185689001	   0.521018361859
C 	   3.698422681003	  -1.826173018171	   0.915474102078
C 	   3.909894049676	   0.428390409443	   2.588056161566
H 	   6.371366249161	   0.870488140001	   3.532752388570
H 	   3.996180238347	   1.283473572215	   3.254167812247
C 	   4.490354923396	  -6.967488519936	   0.888382623049
C 	   4.156739575457	  -6.621174585301	  -0.397348643139
C 	   3.818175039004	  -5.284462633638	  -0.725140340319
C 	   3.850538144850	  -4.291702594687	   0.301351861772
C 	   4.160226310618	  -4.688056302514	   1.625189847612
C 	   4.474185045966	  -5.994677702733	   1.910914480937
H 	   3.488614682786	  -5.691154354315	  -2.804293959644
H 	   4.154408571577	  -7.368211773892	  -1.188063038360
H 	   4.146240815601	  -3.944095615979	   2.415540046222
H 	   4.705877238811	  -6.283148029711	   2.931919067283
C 	   3.482567497250	  -4.915572408279	  -2.043720384936
C 	   3.539124527783	  -2.946505014585	  -0.046199891322
H 	  -2.223684389737	   9.416012026383	  -2.987554543692
H 	   3.500302691417	   7.464886640244	   2.862759504192
H 	   8.402775255981	  -0.435448078784	   3.008971727606
H 	   4.756413522484	  -7.993930626921	   1.125944104925
C 	  -0.141442762097	  -4.085523818200	   0.159862225973
C 	   0.182135153115	  -5.218984054809	  -0.554742074151
C 	   0.128840893318	  -4.092714243230	   1.543216893533
C 	   0.692679976356	  -6.394751735638	   0.040111288822
C 	   0.671021085888	  -5.193926872658	   2.161344499693
C 	   0.930045797405	  -6.385866960409	   1.457510008239
C 	   0.943427473512	  -7.588739765505	  -0.675935323685
C 	   1.431172877271	  -7.556944683492	   2.067746754061
C 	   1.402722093714	  -8.713927448430	  -0.042032730111
C 	   1.645318093296	  -8.698469682179	   1.339746122730
F 	  -0.006417391550	  -5.231959590464	  -1.877756329576
F 	   0.750749068488	  -7.660839441448	  -1.998053142486
F 	   1.654267483135	  -9.829812313576	  -0.729987465236
F 	   2.130775343573	  -9.795829366940	   1.921120041637
F 	   1.712199038848	  -7.586286190684	   3.373842027956
F 	   0.915420803937	  -5.120304108400	   3.475145762741
F 	  -0.136023938091	  -3.038418491979	   2.310278565230
C 	  -0.442605275666	   3.282131406356	  -5.092536866147
C 	  -1.766676005728	   3.660916890316	  -5.069451077885
C 	   0.523465921657	   4.285284516794	  -5.305988206633
C 	  -2.198705603812	   4.983459155858	  -5.310964748201
F 	  -2.700822380964	   2.736541838019	  -4.811567272124
C 	   0.156246841799	   5.591940513999	  -5.522556210793
F 	   1.824382327090	   4.009036764536	  -5.305500726285
C 	  -1.196277670218	   5.985072387923	  -5.559037613601
C 	  -3.557966320819	   5.373434842670	  -5.324228030091
F 	   1.125726883956	   6.494340293513	  -5.711099093053
C 	  -1.613416751286	   7.310590459996	  -5.813921391473
C 	  -3.922271216000	   6.669291931585	  -5.581718606663
F 	  -4.536615941802	   4.490537414449	  -5.088500116457
C 	  -2.942792084730	   7.643081703959	  -5.831603844404
F 	  -0.723281302997	   8.283250697479	  -6.027002994972
F 	  -5.207186220751	   7.030268113896	  -5.580387256369
F 	  -3.325554862377	   8.901969257502	  -6.044142063716
H 	  -2.573250965956	   0.238023195010	  -3.188300050649
Si	  -1.657816144552	  -3.745403459805	  -5.508461159251
C 	  -1.832870718674	  -3.481548211701	  -7.365912973451
C 	  -2.251964910758	  -4.538327293204	  -8.190099633254
C 	  -1.438643100384	  -2.288361280651	  -7.989784130983
C 	  -2.277575074434	  -4.410572407501	  -9.575172107055
H 	  -2.568144919398	  -5.481332788188	  -7.748008354117
C 	  -1.466297358506	  -2.154301246968	  -9.374967549907
H 	  -1.107266873212	  -1.437042668760	  -7.397775319627
C 	  -1.884626925893	  -3.215466995470	 -10.170994200186
H 	  -2.605041101723	  -5.244173377192	 -10.190183912774
H 	  -1.155635313127	  -1.218235349057	  -9.830852643080
H 	  -1.905176386196	  -3.112307355195	 -11.252210543002
C 	  -0.034386405313	  -4.611768343726	  -5.167078627135
H 	   0.744810733182	  -4.130176684163	  -5.772563673516
H 	   0.247320490787	  -4.445532599769	  -4.120645017287
C 	  -3.106270028691	  -4.759727204697	  -4.800232142658
H 	  -3.217743520799	  -5.670093166350	  -5.402756192810
H 	  -2.787644590791	  -5.042613063147	  -3.789365925293
C 	  -1.690385424783	  -2.051870626550	  -4.603364355133
H 	  -1.149806692840	  -2.151214548535	  -3.658664631530
H 	  -1.082548288112	  -1.442419723673	  -5.298610768947
C 	  -2.927911311875	  -1.318983224172	  -4.448981755829
C 	  -3.223822632840	  -0.661284483159	  -3.171962928255
H 	  -2.904116974203	  -1.236432468013	  -2.302244127077
H 	  -4.255432251918	  -0.319307487145	  -3.079552813523
C 	  -3.667577959881	  -0.844649274750	  -5.640660436749
H 	  -3.187609401669	   0.112026836266	  -5.906834253080
H 	  -3.571972196458	  -1.506862424264	  -6.502472489950
H 	  -4.715733862536	  -0.639583778362	  -5.414658128653
C 	  -4.354072637754	  -3.954338328516	  -4.768449858560
C 	  -4.653231012705	  -3.205344545995	  -3.690110671739
H 	  -4.060890542069	  -3.276722642797	  -2.783261000012
H 	  -5.543714629989	  -2.582651456571	  -3.672498410692
C 	  -5.207698475133	  -3.947859183423	  -6.000629499709
H 	  -4.619950421237	  -3.696865697199	  -6.892318013335
H 	  -5.618213439059	  -4.950803489521	  -6.173864050228
H 	  -6.040994471673	  -3.246443362636	  -5.912750745663
C 	  -0.068050127674	  -6.117250329912	  -5.472881192454
H 	  -0.788853317501	  -6.614766131429	  -4.810260062941
H 	  -0.418159144502	  -6.284904979840	  -6.501851656728
C 	   1.305689636603	  -6.763558409060	  -5.300649690587
H 	   1.670331325063	  -6.612942422789	  -4.279040980300
H 	   1.270447563942	  -7.841174405066	  -5.494360344773
H 	   2.032860690883	  -6.310744255630	  -5.983486410114

TS2’
O          1.444207467324          2.590365047326         -2.779012813482
O         -0.494916777477          2.339495152213         -1.178889115072
O          1.476338762964         -1.331353550406          0.607957745889
O          2.727116336703         -1.503036742213         -1.607743072424
S         -1.068960856070         -2.615744759547         -0.637381243826
S         -0.044434140995          1.168322498231         -4.972175889454
O         -1.768120699104         -1.525656296442          0.061494104599
O         -1.888651733877         -3.502605727100         -1.491975261737
O          1.381686039882          0.998897025200         -5.273651417180
O         -0.994225792432          0.399348982754         -5.804059481954
N          0.196180366039         -2.135170060153         -1.500877415489
N         -0.444135812625          0.937155622044         -3.431402759606
P          1.288095949513         -1.075825698926         -0.985083099451
N          1.173028455761          0.465392532160         -1.248963706990
P          0.430670527447          1.470350975820         -2.192080558292
C          4.172385798063          2.128230922200         -1.973301175280
C          4.150972301835          1.702887581474         -3.303763364066
C          5.011020385365          0.701608355753         -3.741658160494
C          5.925679861972          0.091942991369         -2.881301874356
C          5.902339080608          0.485789755836         -1.536833343511
C          5.045125850451          1.477857293212         -1.090796400336
H          3.473430355290          2.158238143660         -4.016219352964
H          4.959931589891          0.412233439132         -4.785413647357
H          6.566638964711          0.015307434447         -0.816472025784
H          5.038972367522          1.741453904550         -0.036385604679
C          6.950027620178         -0.940333432530         -3.355233036755
C          6.808771550161         -1.251689264392         -4.849439451169
H          6.978647639315         -0.361681202184         -5.465601315673
H          7.552794566276         -2.002623272872         -5.138008098623
H          5.818980103195         -1.656407133288         -5.084347884384
C          8.365337426007         -0.385647207913         -3.102255535183
H          9.119324386098         -1.104213057027         -3.445281619362
H          8.515350423995          0.556456385863         -3.640656399581
H          8.536794610518         -0.197093231469         -2.037614680547
C          6.773064407473         -2.249220437943         -2.566113560649
H          6.926253779887         -2.094545617227         -1.494168837898
H          5.766601919407         -2.651483062864         -2.709793366783
H          7.497694453437         -2.998702437890         -2.907066187136
C         -3.363124513945          2.515172248073         -1.394909811237
C         -4.585176397234          2.354229121024         -2.058659678836
C         -5.524293085784          1.423264546169         -1.626463498168
C         -5.279283713693          0.599903116651         -0.523243475457
C         -4.043665469771          0.744693134059          0.115312924346
C         -3.105930669305          1.674298629029         -0.301828899138
H         -4.803031465512          2.954443094113         -2.937820688842
H         -6.457338878489          1.343605791920         -2.174900830844
H         -3.787127393965          0.113992238519          0.960633567904
H         -2.173898590309          1.748974515523          0.244739581389
C         -6.289601488139         -0.415709997170          0.009187573160
C         -5.631850444672         -1.805047429777          0.101710027353
H         -5.280988556402         -2.134058005448         -0.880660938475
H         -4.768720959590         -1.811759563871          0.772789177259
H         -6.356079886533         -2.540023520316          0.471366335980
C         -7.529203133483         -0.525911528538         -0.885895644996
H         -8.211388308698         -1.278447501388         -0.476837018320
H         -8.077347754992          0.420659232444         -0.944465371546
H         -7.264155644301         -0.835580455970         -1.903857923313
C         -6.739275940216          0.029633112965          1.414513007464
H         -5.891578135336          0.078293752123          2.104936002857
H         -7.202488395450          1.021661791197          1.378375986608
H         -7.469586271271         -0.679117109759          1.822382356032
C          3.178463937564         -3.441270079651         -3.699803454035
C          4.116308169139         -3.971314800831         -4.599628092626
C          4.086454457583         -3.650850939886         -5.946928197115
C          3.137684414516         -2.761666198925         -6.464762532767
C          2.177745393686         -2.273856641355         -5.577723977852
C          2.187741180154         -2.609514699773         -4.228646086633
H          4.919130993725         -4.601632053754         -4.226762155216
H          4.851649035733         -4.071606966834         -6.593611051233
H          1.418040703206         -1.580234674599         -5.919907016889
H          1.402880462707         -2.217811993878         -3.595425214016
C          3.183637826432         -2.352263940042         -7.937321669720
C          2.210940587643         -1.207446099684         -8.248780595890
H          1.167642500513         -1.501374555533         -8.098222659799
H          2.321809047663         -0.911010310687         -9.297632232279
H          2.403186956417         -0.330685597419         -7.621574523246
C          2.819424440650         -3.569727571461         -8.807564578809
H          1.812479431532         -3.928089984203         -8.565006066082
H          2.844561283992         -3.301407325285         -9.870607035702
H          3.517077899146         -4.398854555823         -8.647270734931
C          4.602310779432         -1.871629229629         -8.298289398768
H          5.353881441620         -2.653927944860         -8.157172199695
H          4.636634673719         -1.562560436168         -9.349292779769
H          4.887665629232         -1.013822940195         -7.679755759175
C          1.545271904371          1.136969777078          2.093214247824
C          1.664706615655          2.524540526716          1.950333921828
C          0.593125842607          3.362998229902          2.214097764796
C         -0.646096965239          2.858720102316          2.630966406641
C         -0.767282719539          1.470973351569          2.734244489874
C          0.303751726958          0.623856602485          2.469085311474
H          2.604762534698          2.950002911342          1.608254400190
H          0.736652241366          4.433522373269          2.093251969847
H         -1.706343196458          1.022230684050          3.040726634762
H          0.169804481874         -0.444755784508          2.580226327483
C         -1.776280592577          3.821728815151          3.002778653296
C         -2.088278124484          4.760222368369          1.823736602209
H         -2.869131386576          5.474753424939          2.109658986698
H         -1.206102708368          5.330009784525          1.518883880577
H         -2.446164830500          4.195963010207          0.956985070219
C         -3.068265200092          3.089654938035          3.386502865896
H         -3.841518157452          3.825274252222          3.632780773641
H         -3.445775706170          2.476369592531          2.560674068931
H         -2.928201491292          2.449704077022          4.264419326212
C         -1.318342190182          4.665109584381          4.209425773856
H         -2.116117781278          5.352859850723          4.514111095718
H         -1.072725146736          4.021265241841          5.060855980290
H         -0.431061361639          5.259620854432          3.968507084817
C         -1.036705268963          3.534529616363         -1.631499333532
C          2.019749308633          3.479075250161         -1.877504581591
C          2.687955928962         -0.936701116371          1.169637782111
C          3.212429396237         -2.755591222385         -1.247310670183
C         -2.449865609958          3.614746729627         -1.774504575408
C          3.340444090300         -3.747105688493         -2.259763079598
C          3.365214595082          3.264071923304         -1.486473981372
C          2.729662434194          0.274646486925          1.904290092813
C         -0.473040939169          8.027869716260         -3.332785316907
C          0.087942583624          6.877757488701         -2.831902206715
C         -0.726892358877          5.803854116651         -2.399425124520
C         -2.142867533595          5.915645208141         -2.545835367131
C         -2.690355744625          7.129527057137         -3.029315089728
C         -1.874937888060          8.166217234993         -3.410443633213
H          0.167105069273          8.835509889335         -3.674601892801
H          1.167182934448          6.778974543684         -2.769826066817
C         -0.186967388599          4.607637539711         -1.839846444204
C         -2.965633539939          4.825309424950         -2.197281676028
H         -3.771639328000          7.219416104374         -3.106097114217
H         -4.043520580005          4.953334262438         -2.250447854619
C          2.959347751891          7.119897898955          1.462151065969
C          3.707779802413          6.119173764349          0.895488919237
C          3.145952708367          5.241641850898         -0.064480260255
C          1.785821960919          5.424350850099         -0.467000032414
C          1.038785763206          6.458602597155          0.148249875320
C          1.609890726539          7.282477492960          1.088806060790
H          4.939201821604          4.071011418338         -0.297339746776
H          4.745597560675          5.973950217412          1.184929473680
C          3.900180433647          4.176227899994         -0.599051604903
C          1.233124998330          4.516942504729         -1.424725773120
H         -0.001249188250          6.597406729399         -0.122361187568
H          1.012644022055          8.063400200472          1.550538316887
C          7.448659697638         -1.605345553048          1.728081047154
C          6.249302755002         -2.055694134163          1.230122108761
C          5.046291185849         -1.348339407479          1.471898045018
C          5.115828952802         -0.136340769063          2.229597051954
C          6.366466525572          0.291836325161          2.738517047508
C          7.511119455881         -0.424910015003          2.495799261641
H          8.357599026984         -2.163263693520          1.522198210702
H          6.223573145924         -2.961485409941          0.636145234650
C          3.778174665051         -1.751346353280          0.946249327464
C          3.952135581965          0.635673318097          2.431197141409
H          6.402360750588          1.210600831153          3.318713405398
H          4.023785983090          1.545867813658          3.021799844460
C          4.934515460528         -6.814750258328          1.178348481650
C          4.603632397995         -6.552486250808         -0.127784104423
C          4.145265239471         -5.269771345765         -0.518602528337
C          4.059311885923         -4.236237660091          0.464093050382
C          4.364456819032         -4.550580997035          1.810585495975
C          4.792884780267         -5.809193248970          2.158540363450
H          3.903715581972         -5.776995510550         -2.594850713079
H          4.679338959336         -7.330771602834         -0.882982703185
H          4.260860904291         -3.778776595455          2.567344348172
H          5.024876152032         -6.032507737436          3.196228863337
C          3.802344364342         -4.985966609494         -1.856407620999
C          3.653671226651         -2.932334930620          0.053969300530
H         -2.305305055512          9.088648316056         -3.790446549257
H          3.399905780515          7.780545079830          2.202864372206
H          8.464860179858         -0.082211430593          2.885909460308
H          5.285575067103         -7.801977471404          1.464313812731
C         -0.381306684664         -3.721251214571          0.656152715982
C          0.295507806827         -4.856642793500          0.274744978054
C         -0.506940636041         -3.472222410872          2.036409843524
C          0.823856733321         -5.793859954379          1.189332833935
C          0.045594627364         -4.317038946705          2.968405698322
C          0.728316991297         -5.491412885060          2.592303220520
C          1.448020270147         -7.001055789493          0.800301103958
C          1.278308702440         -6.403993035400          3.519468680287
C          1.953066936355         -7.869745090189          1.731585096747
C          1.879645301707         -7.562661706835          3.098817343361
F          0.459395490186         -5.097552277061         -1.028833585956
F          1.548558170677         -7.347794607986         -0.487007453251
F          2.538752363170         -9.007430846456          1.356217832301
F          2.409185125845         -8.412884772750          3.978182837846
F          1.233991989268         -6.161634278916          4.833345047525
F         -0.100925631773         -4.007774945463          4.262804044124
F         -1.173432719626         -2.413547819508          2.495176685679
C         -0.461886711348          2.923274051187         -5.309709244091
C         -1.783871953712          3.308277331743         -5.321631535412
C          0.505509386237          3.900024679780         -5.619114416932
C         -2.215398637859          4.597293766929         -5.702611246776
F         -2.721169993581          2.418696550929         -4.963964019356
C          0.140092517078          5.177918789493         -5.970154199354
F          1.806460600363          3.626689865197         -5.583189233138
C         -1.211868420886          5.564345993216         -6.058751929465
C         -3.574462736675          4.983089100416         -5.765052587635
F          1.111371029057          6.056597045599         -6.242662839616
C         -1.627547394507          6.854756127671         -6.456083619112
C         -3.937575747789          6.241315233936         -6.169111416431
F         -4.554757311601          4.134484664303         -5.428662786997
C         -2.956868872360          7.181807808117         -6.521113640296
F         -0.736236476813          7.799350458170         -6.768167163370
F         -5.222491637871          6.599769765667         -6.212797661651
F         -3.338440831522          8.409059865437         -6.874699573753
H         -2.474190863562         -0.061947620902         -3.113341811189
Si        -2.215481640255         -4.045110276408         -5.612501077712
C         -0.660888762404         -5.061365905767         -5.402668858198
C         -0.188659621675         -5.356777007676         -4.115099661970
C          0.034353537489         -5.585606330721         -6.502068422374
C          0.937667472808         -6.152499396614         -3.936742814404
H         -0.695247717431         -4.955870147680         -3.239178796268
C          1.167767531881         -6.371188806180         -6.324813874438
H         -0.304093010527         -5.381989502063         -7.515024619379
C          1.619485235379         -6.654616008900         -5.040533192176
H          1.291003369771         -6.368653349236         -2.934272976485
H          1.699924078271         -6.756808092585         -7.189960163260
H          2.507426291172         -7.265371100089         -4.900032126858
C         -2.479934503343         -3.705412153545         -7.447640875884
H         -2.437564267047         -4.685933437101         -7.947215867599
H         -3.485632311303         -3.325156134331         -7.663330088433
C         -3.657777478057         -4.943334247252         -4.766378305534
H         -3.879805404920         -5.830352426083         -5.375989276995
H         -3.260254240906         -5.290767953527         -3.804933332291
C         -1.913793476889         -2.363690889175         -4.677455744350
H         -1.323858447688         -2.548522490554         -3.775687576382
H         -1.291681041643         -1.893933093693         -5.461701160133
C         -3.015683695657         -1.476452910843         -4.455886670925
C         -3.236159235554         -0.872748948119         -3.147138614042
H         -2.986586069028         -1.530631875223         -2.314689552094
H         -4.215647034730         -0.407769276693         -3.029921662265
C         -3.788222919045         -0.925824118446         -5.589974074375
H         -3.407525550110          0.096506630098         -5.736182873872
H         -3.649180032074         -1.471967158797         -6.522123296619
H         -4.848809859383         -0.844140522351         -5.337940837599
C         -4.867410183107         -4.090217981956         -4.563437612352
C         -5.035564252828         -3.401934024001         -3.426209943497
H         -4.334952769616         -3.502931626639         -2.601753372663
H         -5.898690354474         -2.757745781961         -3.279722911638
C         -5.860151647209         -4.020453866881         -5.687606484816
H         -5.386386354247         -3.726543927198         -6.631818539199
H         -6.302691260126         -5.009495862966         -5.860233401546
H         -6.668567245420         -3.317449822367         -5.470656767685
C         -1.418970047280         -2.769483478168         -8.053247153682
H         -1.592747112027         -1.739800794013         -7.712603419819
H         -0.426171449213         -3.040175458310         -7.669514363732
C         -1.397642839061         -2.799464999178         -9.579627430183
H         -2.371602015178         -2.511746627501         -9.991457888070
H         -0.644422649625         -2.111961963878         -9.978197430415
H         -1.164180261934         -3.804825736998         -9.948830393657

II
O      1.870439    2.280737   -2.663325
O     -0.074866    1.995936   -1.089247
O      2.164628   -1.055444    1.365199
O      3.437254   -1.540311   -0.759359
S     -0.263550   -2.608368    0.427125
S      0.874628    0.139990   -4.536600
O     -0.761866   -1.587378    1.355897
O     -1.271257   -3.374964   -0.332458
O      2.337101    0.165479   -4.666948
O      0.164536   -0.958050   -5.224266
N      0.856860   -2.110487   -0.611018
N      0.310535    0.237266   -3.036194
P      1.986218   -1.028884   -0.246130
N      1.890436    0.445335   -0.780463
P      1.023465    1.123987   -1.904250
C      4.565950    2.378317   -1.753702
C      5.421928    1.908254   -0.749869
C      6.359692    0.922700   -1.016699
C      6.487816    0.361424   -2.295077
C      5.619880    0.825395   -3.285350
C      4.676096    1.812145   -3.024897
H      5.328287    2.294586    0.262013
H      6.994675    0.582393   -0.202484
H      5.662175    0.420372   -4.290453
H      4.023517    2.135583   -3.826427
C      7.570000   -0.685660   -2.568901
C      7.518726   -1.218433   -4.005859
H      7.690708   -0.424834   -4.741110
H      8.302879   -1.971131   -4.141536
H      6.557759   -1.697097   -4.226046
C      8.949175   -0.037619   -2.336969
H      9.747557   -0.760659   -2.542832
H      9.085896    0.825694   -2.997135
H      9.060241    0.305919   -1.303369
C      7.404848   -1.876905   -1.609950
H      7.463390   -1.561045   -0.564861
H      6.440085   -2.371421   -1.762488
H      8.196208   -2.615587   -1.784723
C     -2.859464    1.556363   -1.537188
C     -2.605342    1.035518   -0.264679
C     -3.364238   -0.008605    0.248181
C     -4.403173   -0.585775   -0.481139
C     -4.636789   -0.080396   -1.767818
C     -3.885824    0.964531   -2.286723
H     -1.813151    1.447025    0.350044
H     -3.110066   -0.375214    1.234824
H     -5.427953   -0.502020   -2.382543
H     -4.089787    1.322226   -3.292554
C     -5.258360   -1.728178    0.070879
C     -5.012269   -2.992092   -0.773432
H     -5.620168   -3.827008   -0.403887
H     -5.271384   -2.828602   -1.826463
H     -3.956125   -3.273643   -0.704253
C     -6.747061   -1.342326    0.003876
H     -7.364541   -2.146114    0.421531
H     -6.935219   -0.430009    0.579644
H     -7.079184   -1.165498   -1.023947
C     -4.905094   -2.061178    1.525565
H     -3.863722   -2.386444    1.622765
H     -5.063692   -1.199649    2.183116
H     -5.546875   -2.875228    1.879617
C      3.750611   -3.908664   -2.368051
C      3.344530   -5.142062   -2.902991
C      3.029172   -5.275490   -4.246003
C      3.076592   -4.184406   -5.125267
C      3.470069   -2.958433   -4.589053
C      3.805831   -2.818735   -3.245964
H      3.247991   -6.005810   -2.251858
H      2.722721   -6.253310   -4.609525
H      3.507009   -2.068832   -5.206267
H      4.118738   -1.841648   -2.898021
C      2.724187   -4.365922   -6.602886
C      2.758633   -3.040094   -7.373348
H      2.467696   -3.219861   -8.414479
H      3.761109   -2.598847   -7.378790
H      2.058873   -2.311191   -6.949255
C      1.307270   -4.951830   -6.743224
H      1.084523   -5.145624   -7.798470
H      1.194469   -5.894918   -6.198699
H      0.557968   -4.243304   -6.374374
C      3.741006   -5.335323   -7.235687
H      3.522190   -5.470459   -8.301497
H      4.759189   -4.943439   -7.139194
H      3.712174   -6.319622   -6.756783
C      1.940606    1.585613    2.435241
C      1.905858    2.939355    2.077005
C      0.728014    3.666461    2.149548
C     -0.469228    3.078909    2.581862
C     -0.431121    1.722027    2.909707
C      0.746328    0.985712    2.838135
H      2.808049    3.421430    1.708672
H      0.750134    4.713649    1.858422
H     -1.328705    1.208055    3.236552
H      0.724172   -0.063914    3.104398
C     -1.733011    3.931041    2.723249
C     -2.948509    3.107314    3.165275
H     -3.190061    2.323864    2.438391
H     -2.790792    2.641433    4.143951
H     -3.821267    3.764123    3.247311
C     -1.470092    5.019684    3.782611
H     -1.207942    4.567500    4.745273
H     -0.647685    5.677723    3.483518
H     -2.365869    5.636576    3.921717
C     -2.072903    4.606736    1.382909
H     -2.953308    5.249889    1.498874
H     -1.246535    5.226772    1.026036
H     -2.297639    3.861748    0.612684
C     -0.767873    2.974319   -1.788054
C      2.253253    3.388130   -1.917636
C      3.318073   -0.464767    1.871844
C      4.015202   -2.649435   -0.161704
C     -2.145383    2.745285   -2.049740
C      4.166307   -3.825738   -0.949001
C      3.593113    3.449394   -1.458036
C      3.218669    0.845519    2.403677
C     -0.850212    7.146030   -4.232735
C     -0.144458    6.229957   -3.489864
C     -0.785875    5.092891   -2.941008
C     -2.172198    4.886235   -3.225885
C     -2.871914    5.857589   -3.983063
C     -2.229935    6.969464   -4.468149
H     -0.340300    8.012816   -4.644486
H      0.917304    6.372272   -3.313617
C     -0.097258    4.133245   -2.139932
C     -2.819170    3.727108   -2.748196
H     -3.927051    5.696205   -4.188052
H     -3.885273    3.616558   -2.927942
C      2.442836    7.585310    0.838262
C      3.362001    6.634312    0.471552
C      2.998348    5.550247   -0.364467
C      1.654451    5.464499   -0.850436
C      0.730899    6.459051   -0.446434
C      1.114154    7.490249    0.377885
H      4.956490    4.644351   -0.336990
H      4.387403    6.691585    0.828302
C      3.934800    4.546802   -0.696561
C      1.293808    4.346574   -1.665547
H     -0.296134    6.399242   -0.787911
H      0.383794    8.235415    0.679595
C      8.108570   -0.539075    2.533951
C      6.968648   -1.189317    2.124745
C      5.696277   -0.580099    2.247755
C      5.628002    0.742112    2.791631
C      6.820841    1.376157    3.217561
C      8.037132    0.752859    3.092562
H      9.073207   -1.025283    2.420662
H      7.043027   -2.180361    1.692712
C      4.486329   -1.193040    1.793652
C      4.387191    1.411580    2.867850
H      6.754130    2.377360    3.636003
H      4.356256    2.407983    3.302305
C      6.108455   -5.991468    2.960387
C      5.772547   -6.008640    1.629338
C      5.188241   -4.874930    1.012280
C      5.006231   -3.684683    1.781479
C      5.330292   -3.710077    3.159269
C      5.861421   -4.839093    3.735616
H      4.991446   -5.796172   -0.919493
H      5.936678   -6.901044    1.029262
H      5.148406   -2.824207    3.759765
H      6.089995   -4.845938    4.797040
C      4.788720   -4.899542   -0.339809
C      4.486424   -2.524057    1.134958
H     -2.776113    7.702768   -5.054618
H      2.733993    8.406173    1.486823
H      8.944673    1.254440    3.415093
H      6.544780   -6.871014    3.425133
C      0.644165   -3.851158    1.431696
C      1.113577   -4.993654    0.822372
C      0.952675   -3.666806    2.794003
C      1.838970   -5.996817    1.501380
C      1.686718   -4.595143    3.492993
C      2.144961   -5.782990    2.890722
C      2.299830   -7.184286    0.887032
C      2.876419   -6.773318    3.583681
C      3.006983   -8.121456    1.593430
C      3.295817   -7.914290    2.951287
F      0.884855   -5.170956   -0.486114
F      2.057112   -7.437849   -0.405973
F      3.450145   -9.232537    1.000926
F      4.011770   -8.829868    3.603484
F      3.196208   -6.618885    4.871015
F      1.953209   -4.345878    4.780350
F      0.548653   -2.588283    3.460507
C      0.211084    1.663590   -5.310957
C      0.985676    2.707313   -5.763121
C     -1.188032    1.797313   -5.417814
C      0.432388    3.882123   -6.335970
F      2.314127    2.641398   -5.679621
C     -1.773278    2.901526   -5.974537
F     -1.994084    0.831950   -4.958321
C     -0.996435    3.968009   -6.474136
C      1.216579    4.966831   -6.793858
F     -3.112295    2.951033   -6.029356
C     -1.553678    5.116266   -7.074352
C      0.635485    6.072240   -7.363178
F      2.546608    4.963065   -6.678370
C     -0.757104    6.145340   -7.506779
F     -2.876012    5.240389   -7.229256
F      1.381283    7.100755   -7.770019
F     -1.295686    7.242424   -8.039269
H     -3.835875   -7.707118   -3.620383
Si    -3.313651   -3.354537   -4.993725
C     -2.415154   -3.416709   -6.631761
C     -1.767227   -2.268899   -7.109259
C     -2.465688   -4.543549   -7.466212
C     -1.158282   -2.259885   -8.359463
H     -1.703652   -1.379734   -6.490522
C     -1.875037   -4.530103   -8.725016
H     -2.970083   -5.447478   -7.134210
C     -1.212207   -3.389550   -9.169635
H     -0.637146   -1.368305   -8.696156
H     -1.925299   -5.412993   -9.356131
H     -0.738542   -3.382400  -10.147560
C     -4.696943   -2.075664   -5.098611
H     -5.365262   -2.218236   -4.236810
H     -4.230298   -1.089415   -4.962409
C     -2.216541   -2.661944   -3.491132
H     -1.685308   -1.762215   -3.814749
H     -3.034687   -2.460868   -2.788161
C     -3.823420   -5.046217   -4.331963
H     -4.638195   -4.872127   -3.612686
H     -4.261196   -5.658421   -5.131629
C     -2.706381   -5.854982   -3.633155
C     -3.323209   -7.055380   -2.904106
H     -4.053686   -6.728944   -2.155887
H     -2.552843   -7.647002   -2.396975
C     -1.664836   -6.357286   -4.637053
H     -2.127653   -7.050695   -5.347965
H     -1.212206   -5.546010   -5.214122
H     -0.859459   -6.893629   -4.122163
C     -1.397230   -3.754880   -3.114566
C     -2.022726   -4.965612   -2.534262
H     -2.796040   -4.677473   -1.817432
H     -1.268926   -5.562089   -2.013536
C      0.028768   -3.730730   -3.393425
H      0.460015   -3.218960   -2.502586
H      0.495260   -4.715333   -3.444459
H      0.290155   -3.078616   -4.232161
C     -5.501077   -2.104987   -6.406659
H     -6.242383   -1.295748   -6.384529
H     -4.831939   -1.889614   -7.248968
C     -6.207749   -3.436681   -6.646525
H     -6.845302   -3.706568   -5.796251
H     -6.837482   -3.397289   -7.540675
H     -5.485135   -4.248365   -6.795755

II’
O      1.914478    2.837931   -2.836564
O      0.229767    2.122716   -1.062770
O      2.451185   -0.543476    0.018896
O      2.112114   -2.232994   -1.857243
S     -0.860271   -2.461518   -1.186273
S     -0.125619    2.245202   -5.088845
O     -2.237953   -2.331407   -0.685961
O     -0.716471   -2.715094   -2.635130
O      1.181595    1.988322   -5.708027
O     -1.324780    1.849260   -5.851760
N      0.015464   -1.238242   -0.650906
N     -0.287746    1.676241   -3.596277
P      1.472395   -0.882175   -1.226821
N      1.644129    0.312599   -2.233810
P      0.862508    1.654173   -2.486082
C      4.660619    1.890040   -2.866134
C      5.550214    0.861502   -2.541788
C      6.231781    0.162941   -3.532190
C      6.040967    0.450818   -4.885189
C      5.090994    1.430079   -5.202017
C      4.415506    2.140186   -4.222196
H      5.710080    0.596291   -1.499350
H      6.922482   -0.614949   -3.225287
H      4.877079    1.664795   -6.240871
H      3.710850    2.908283   -4.517101
C      6.824452   -0.240534   -6.002438
C      7.886509   -1.202960   -5.459188
H      8.615728   -0.686635   -4.825046
H      7.437843   -2.013717   -4.876447
H      8.429121   -1.656802   -6.295313
C      5.852983   -1.032050   -6.895127
H      6.396274   -1.505178   -7.722293
H      5.341205   -1.811956   -6.322266
H      5.082120   -0.382960   -7.320062
C      7.543385    0.827373   -6.849858
H      8.127863    0.346151   -7.642834
H      6.835601    1.512708   -7.325118
H      8.224228    1.421737   -6.230841
C     -2.606612    2.674612   -0.769613
C     -2.416772    1.445764   -0.119813
C     -3.474644    0.566191    0.053130
C     -4.764960    0.858476   -0.406407
C     -4.939114    2.065212   -1.089205
C     -3.883328    2.949911   -1.273785
H     -1.449721    1.177485    0.289033
H     -3.270898   -0.371539    0.559513
H     -5.910286    2.336898   -1.489665
H     -4.055493    3.867097   -1.828677
C     -5.907541   -0.124625   -0.147814
C     -7.253714    0.395799   -0.664510
H     -7.240311    0.548018   -1.749890
H     -8.036693   -0.337609   -0.444534
H     -7.535313    1.339666   -0.184828
C     -6.031612   -0.360928    1.369988
H     -6.864671   -1.042442    1.577781
H     -5.122269   -0.806684    1.783130
H     -6.217027    0.582578    1.894948
C     -5.600145   -1.461876   -0.846487
H     -6.384695   -2.195606   -0.625411
H     -5.563851   -1.324788   -1.933218
H     -4.639907   -1.876812   -0.530266
C      3.417492   -2.665996   -4.355976
C      2.825552   -1.461065   -4.747360
C      2.284811   -1.318117   -6.016222
C      2.314475   -2.361811   -6.949991
C      2.905933   -3.561991   -6.551392
C      3.447491   -3.714114   -5.277322
H      2.823225   -0.613019   -4.072362
H      1.861856   -0.351724   -6.277444
H      2.947188   -4.405097   -7.232442
H      3.895953   -4.663439   -4.992471
C      1.749866   -2.139772   -8.355343
C      0.286279   -1.668574   -8.260839
H     -0.323270   -2.431662   -7.762260
H     -0.121474   -1.505617   -9.265691
H      0.203245   -0.725111   -7.710757
C      1.784415   -3.413393   -9.207679
H      1.198068   -4.218438   -8.750124
H      1.354313   -3.203380  -10.193005
H      2.808480   -3.769656   -9.364345
C      2.583029   -1.053186   -9.061562
H      3.626876   -1.370470   -9.158373
H      2.185695   -0.863840  -10.065945
H      2.563594   -0.110464   -8.505276
C      0.997594   -0.183501    2.464333
C     -0.237581   -0.314137    3.114016
C     -0.999300    0.798119    3.435267
C     -0.570289    2.095990    3.128066
C      0.654541    2.218456    2.469200
C      1.424046    1.107443    2.139725
H     -0.615354   -1.304373    3.348751
H     -1.951888    0.644719    3.934683
H      1.043283    3.195279    2.205109
H      2.375128    1.261683    1.641163
C     -1.404609    3.304008    3.558960
C     -0.816900    4.623276    3.044104
H     -1.460657    5.455606    3.348432
H      0.182739    4.807674    3.452986
H     -0.755108    4.632881    1.950063
C     -2.844587    3.181766    3.028406
H     -3.440870    4.035588    3.370856
H     -2.857384    3.166455    1.934604
H     -3.335806    2.269063    3.379224
C     -1.433000    3.350997    5.099658
H     -2.006980    4.220557    5.441443
H     -1.897151    2.452428    5.518476
H     -0.417555    3.425633    5.503702
C     -0.175497    3.447514   -0.935265
C      2.765215    3.218357   -1.795920
C      2.538770   -1.549180    0.979161
C      3.466055   -2.530916   -1.811918
C     -1.564977    3.722225   -0.818472
C      4.103467   -2.800335   -3.051694
C      4.098890    2.738668   -1.796416
C      1.815295   -1.384142    2.188611
C      0.900806    8.165927   -0.903760
C      1.325244    6.860990   -0.975857
C      0.404574    5.793098   -0.846449
C     -0.982953    6.098227   -0.702495
C     -1.381336    7.453299   -0.591421
C     -0.459903    8.466735   -0.682966
H      1.617877    8.972993   -1.019299
H      2.374511    6.635927   -1.138436
C      0.804386    4.424240   -0.876126
C     -1.924127    5.049765   -0.667457
H     -2.436259    7.675397   -0.446057
H     -2.968499    5.298759   -0.498787
C      4.763102    5.033156    2.449579
C      5.242069    4.277641    1.409535
C      4.409406    3.930513    0.317140
C      3.059019    4.399807    0.290968
C      2.593398    5.164893    1.388198
C      3.423495    5.471569    2.439483
H      5.931376    2.808414   -0.712309
H      6.269339    3.922278    1.411288
C      4.892058    3.125062   -0.734326
C      2.233528    4.032409   -0.817266
H      1.566522    5.511607    1.398298
H      3.041485    6.056495    3.271221
C      4.062108   -5.943993    2.308069
C      4.027846   -4.947991    1.361614
C      3.355705   -3.727145    1.615763
C      2.655733   -3.580871    2.854593
C      2.713970   -4.627669    3.807812
C      3.412579   -5.779674    3.548892
H      4.589938   -6.869738    2.095359
H      4.524679   -5.092234    0.408482
C      3.322406   -2.644837    0.680358
C      1.913519   -2.407212    3.109857
H      2.182055   -4.504154    4.747384
H      1.407020   -2.310585    4.066745
C      8.264285   -3.497048   -0.641127
C      7.542555   -3.530688   -1.808135
C      6.154767   -3.249004   -1.811175
C      5.497207   -2.956737   -0.577720
C      6.274328   -2.912345    0.604951
C      7.623573   -3.171717    0.572097
H      5.922208   -3.437699   -3.947947
H      8.029041   -3.759213   -2.753467
H      5.794541   -2.656901    1.544028
H      8.202981   -3.119303    1.489187
C      5.418297   -3.206937   -3.013046
C      4.089460   -2.698628   -0.587387
H     -0.777859    9.502702   -0.607716
H      5.409439    5.287088    3.284394
H      3.447667   -6.574577    4.287931
H      9.329879   -3.706046   -0.650969
C     -0.184781   -3.926488   -0.325061
C      0.565265   -4.907814   -0.934665
C     -0.469657   -4.076767    1.047585
C      1.032544   -6.053092   -0.240770
C     -0.076908   -5.183219    1.751685
C      0.659967   -6.217281    1.138675
C      1.826317   -7.056306   -0.845131
C      1.082585   -7.376097    1.823453
C      2.227432   -8.164098   -0.141575
C      1.847729   -8.327458    1.198819
F      0.870982   -4.817474   -2.230121
F      2.223225   -6.960169   -2.117709
F      2.985578   -9.099148   -0.716857
F      2.262997   -9.406795    1.862058
F      0.758191   -7.577851    3.104165
F     -0.402721   -5.255934    3.048457
F     -1.136849   -3.125956    1.701569
C     -0.268607    4.057632   -4.843947
C     -1.469672    4.581790   -4.417904
C      0.815033    4.945186   -4.993832
C     -1.674050    5.958816   -4.179130
F     -2.499581    3.754304   -4.205181
C      0.681890    6.286644   -4.726601
F      2.009707    4.520863   -5.397955
C     -0.548910    6.842996   -4.326491
C     -2.914424    6.509818   -3.782147
F      1.759427    7.067093   -4.869606
C     -0.734279    8.221662   -4.079176
C     -3.055368    7.853959   -3.556910
F     -3.996412    5.738965   -3.614690
C     -1.957434    8.715086   -3.707128
F      0.280661    9.083459   -4.184917
F     -4.225833    8.360933   -3.163506
F     -2.117027   10.012361   -3.446608
H     -6.378352   -1.099326   -7.846530
Si    -2.973031   -2.902024   -5.328709
C     -1.807164   -4.166252   -6.063921
C     -2.187219   -4.885755   -7.206672
C     -0.591299   -4.487798   -5.442327
C     -1.384246   -5.906648   -7.706700
H     -3.121023   -4.655644   -7.715168
C      0.204173   -5.514750   -5.937787
H     -0.259163   -3.941399   -4.563592
C     -0.190690   -6.226876   -7.066669
H     -1.693435   -6.453870   -8.592893
H      1.138708   -5.750930   -5.438451
H      0.433854   -7.028600   -7.451776
C     -3.740214   -3.489191   -3.710067
H     -3.554676   -2.750385   -2.919581
H     -4.830616   -3.523091   -3.850421
C     -1.861007   -1.243837   -5.116744
H     -1.171365   -1.447387   -4.296005
H     -1.409850   -1.216955   -6.111467
C     -4.203736   -2.281176   -6.624012
H     -3.660313   -2.226990   -7.579562
H     -5.008882   -3.014924   -6.769732
C     -4.835884   -0.901067   -6.333586
C     -5.580454   -0.398391   -7.577447
H     -4.903497   -0.306865   -8.433300
H     -6.036281    0.581172   -7.394013
C     -5.824590   -0.986896   -5.165854
H     -6.641847   -1.673400   -5.412755
H     -5.355632   -1.349316   -4.247587
H     -6.261710   -0.004580   -4.953180
C     -2.858951   -0.281888   -4.891910
C     -3.703562    0.149947   -6.030009
H     -3.083869    0.251503   -6.926557
H     -4.168364    1.116796   -5.812612
C     -3.150278    0.193595   -3.539768
H     -2.465418    1.053258   -3.400362
H     -2.867647   -0.517572   -2.756582
H     -4.166740    0.567687   -3.408672
C     -3.254582   -4.864669   -3.220831
H     -3.455551   -5.625504   -3.986820
H     -2.167175   -4.839396   -3.091707
C     -3.917175   -5.259468   -1.902130
H     -5.008186   -5.301935   -2.004044
H     -3.572727   -6.243730   -1.566233
H     -3.679165   -4.528455   -1.122084

TS3
O          1.881697176492          2.236278917287         -2.684344943691
O         -0.069369428001          1.930675464236         -1.120458960305
O          2.041808352854         -1.167559016783          1.263514170738
O          3.318499467071         -1.732801001475         -0.840295910308
S         -0.349315147382         -2.718460534684          0.555595483334
S          0.836412083322          0.222397287508         -4.671626631756
O         -0.768582212272         -1.617451763538          1.417999007689
O         -1.369376860966         -3.541870175977         -0.097974401041
O          2.302614249960          0.201480896565         -4.770553906475
O          0.098277420303         -0.812894853120         -5.411117986421
N          0.691073167384         -2.229896929264         -0.642916047174
N          0.264634654607          0.256462069314         -3.159974236336
P          1.899219411845         -1.147826142355         -0.343376268644
N          1.838979309513          0.298080077653         -0.915193660264
P          0.989033335076          1.075563173074         -1.995721863975
C          4.576566287064          2.310130444074         -1.762676370785
C          5.450778183215          1.862052543949         -0.763922551879
C          6.386117990716          0.872627444540         -1.024320199810
C          6.493103668121          0.282854192312         -2.291878816936
C          5.610729902379          0.727781431231         -3.278166285253
C          4.670507178062          1.720098772370         -3.024796206213
H          5.375135196027          2.270838524451          0.240264659441
H          7.034845054093          0.551191347265         -0.213297361521
H          5.639747996872          0.304734858604         -4.276323513747
H          4.009606331971          2.027804459642         -3.825369894823
C          7.563579535654         -0.778231552773         -2.556345592150
C          7.498785534461         -1.332913305134         -3.984235338781
H          7.671097367384         -0.552136238426         -4.732896659445
H          8.276392844140         -2.093332843984         -4.113589333394
H          6.533651725052         -1.808753139062         -4.191354014747
C          8.951223427957         -0.142627597909         -2.341810170803
H          9.740025945852         -0.877900911295         -2.540593340676
H          9.094331909003          0.708430713120         -3.016269065982
H          9.072780742947          0.215883769997         -1.314495073518
C          7.389669750700         -1.951178582396         -1.576089838418
H          7.461895772634         -1.616996629022         -0.537739143144
H          6.416144748779         -2.434491664246         -1.710762506395
H          8.168273913202         -2.704684790014         -1.744589739856
C         -2.853928616156          1.515076104440         -1.560687764009
C         -2.611006001498          0.995356681336         -0.285646389711
C         -3.366208601533         -0.057140195736          0.215329708975
C         -4.386838660376         -0.646737583730         -0.530652651851
C         -4.607822468400         -0.141241078315         -1.819521705072
C         -3.863030765699          0.914383705205         -2.325567037608
H         -1.833527659017          1.417832640788          0.340782939632
H         -3.128216053485         -0.418227644366          1.208312364861
H         -5.379904397848         -0.575475422250         -2.449356460007
H         -4.055241977440          1.269507557806         -3.334457985231
C         -5.242145991617         -1.794161262495          0.010913278944
C         -5.011445281910         -3.052727690689         -0.845565723549
H         -5.626412445182         -3.882357649064         -0.476673690675
H         -5.275757646123         -2.880889085785         -1.894344614514
H         -3.959919689815         -3.352711454960         -0.792604786060
C         -6.728561626391         -1.395828251291         -0.047577449426
H         -7.351113088928         -2.200078813268          0.361541201743
H         -6.908782298622         -0.488816143835          0.539362544872
H         -7.060077475759         -1.204772702689         -1.072988731485
C         -4.888282422246         -2.141567376156          1.462201437618
H         -3.847829500771         -2.471590289436          1.554553537116
H         -5.045103162691         -1.287545189845          2.130177878538
H         -5.531025510071         -2.958404731801          1.807726700634
C          3.725898408160         -4.103816135710         -2.376487380364
C          3.285778975126         -5.329775616442         -2.887825315423
C          2.960914064103         -5.477083122100         -4.232811831141
C          3.050520466543         -4.406090456354         -5.125703829000
C          3.492625145778         -3.182008637657         -4.608882210058
C          3.827678180506         -3.028015853289         -3.273725499764
H          3.161051914379         -6.177458158884         -2.219943920732
H          2.613582975471         -6.446681621596         -4.573431226716
H          3.565877637316         -2.310464996710         -5.252714237421
H          4.173401300566         -2.057237383352         -2.938193576130
C          2.688126827611         -4.513070613136         -6.605912023042
C          1.578556219622         -3.496999493464         -6.932510553974
H          1.300632173061         -3.569722771030         -7.989780710550
H          1.884611775706         -2.466924497078         -6.731521850645
H          0.679718786816         -3.685151839737         -6.336756690438
C          2.194536676099         -5.913054677436         -6.987597446621
H          1.944870301316         -5.929470978038         -8.053708004293
H          2.958424243753         -6.679261678587         -6.812360508998
H          1.289533847730         -6.187596713623         -6.434530476383
C          3.938082074141         -4.191361229368         -7.448294066168
H          3.698679870295         -4.262311804304         -8.515565417067
H          4.302276768134         -3.178533424164         -7.252115770297
H          4.749805124447         -4.893745337750         -7.228248611930
C          1.810409831771          1.501757434256          2.313029914414
C          1.777595344060          2.849422330271          1.933296631735
C          0.609549596208          3.588265395291          2.034106496331
C         -0.579404702683          3.018170210433          2.509864205835
C         -0.543757587583          1.665900414138          2.856861672168
C          0.625431400367          0.918927584867          2.762328433013
H          2.674095818398          3.317114255416          1.533743090803
H          0.633154095917          4.631561811430          1.731190215287
H         -1.435676308856          1.166112739543          3.219224036054
H          0.607355190549         -0.123338156285          3.054538960729
C         -1.830610270132          3.884594842676          2.674048143737
C         -3.041754655759          3.076709591526          3.155356779502
H         -3.305556420927          2.285159691961          2.444934492619
H         -2.865571879849          2.623879330327          4.137044646572
H         -3.907430086063          3.741280164927          3.247914503277
C         -1.529604478365          4.981493530071          3.714249874521
H         -1.245914665006          4.537169530700          4.674467360290
H         -0.710101059326          5.629721471708          3.386761215595
H         -2.416273585318          5.607175091511          3.870622436037
C         -2.199520523139          4.548071611432          1.334934754986
H         -3.065839187841          5.206488072520          1.468535576366
H         -1.375184111199          5.150343772438          0.943834173182
H         -2.459451837693          3.796028316234          0.583138887314
C         -0.763701174003          2.932821188232         -1.792366923949
C          2.263771324249          3.329848400877         -1.917722161422
C          3.194392672693         -0.560381470659          1.776127520589
C          3.917917783206         -2.808604398561         -0.194547687538
C         -2.140831103970          2.711371892707         -2.056610660223
C          4.115378380925         -3.994570918205         -0.953592662897
C          3.606872267191          3.384313815456         -1.465708642468
C          3.085782190773          0.757945977340          2.283721960359
C         -0.829689486909          7.147173544879         -4.159472117027
C         -0.126427785034          6.214451194196         -3.435612364190
C         -0.771391584007          5.069151566421         -2.908337730283
C         -2.158258599499          4.871116308820         -3.197443478008
C         -2.854564203528          5.858618218624         -3.936987683662
C         -2.209532002014          6.978346990694         -4.399020765167
H         -0.317497356463          8.020513116232         -4.554159758464
H          0.936040225763          6.350067735727         -3.259030302674
C         -0.085419773731          4.091880083067         -2.125768273862
C         -2.810155904351          3.705503756559         -2.741235271553
H         -3.909517294391          5.703467021760         -4.147093850878
H         -3.875631344311          3.598465358010         -2.927076436535
C          2.489821874729          7.520330151222          0.847955092383
C          3.403299497854          6.569001764396          0.469005400843
C          3.027804182951          5.485931770753         -0.363436607165
C          1.678681251548          5.402271753404         -0.834136957985
C          0.760556107307          6.396240237858         -0.415403108981
C          1.154984644430          7.425995426440          0.405153512278
H          4.983482374022          4.576628179161         -0.357279335325
H          4.433239352212          6.625088107314          0.812551847114
C          3.958076783107          4.480738581222         -0.706163730958
C          1.308406336720          4.289701624864         -1.652850473687
H         -0.270230728534          6.338480158241         -0.745358497088
H          0.428898442222          8.171031108825          0.717179971110
C          7.976761022807         -0.613717768522          2.494019365764
C          6.843369473611         -1.274512480990          2.083862956463
C          5.568394933122         -0.665982646924          2.179030585692
C          5.492019764300          0.665623745020          2.696763249929
C          6.678032161795          1.311974701199          3.123282294000
C          7.896728706083          0.689170614124          3.025162576892
H          8.943507033887         -1.099992363723          2.401287504808
H          6.927615318913         -2.272523277424          1.671053822477
C          4.362560389970         -1.289746814746          1.724504195218
C          4.249756001983          1.332700297179          2.748691747709
H          6.603776821206          2.321020548193          3.520929433925
H          4.210997856446          2.335426681079          3.167389198639
C          6.062699917740         -6.017490862535          3.027946954431
C          5.733500910100         -6.079304019250          1.696647207242
C          5.129043273177         -4.975708954958          1.044773915940
C          4.914328439422         -3.770156315530          1.780915966007
C          5.231207685685         -3.750529915960          3.160913730953
C          5.785950482389         -4.850146980481          3.770361565189
H          4.978220200241         -5.945294454487         -0.871031393999
H          5.921782751869         -6.983412984359          1.121968938796
H          5.026434864663         -2.853603667095          3.737090526011
H          6.010599069329         -4.821910476525          4.832266186266
C          4.748743132338         -5.041968915727         -0.311861042261
C          4.374925355155         -2.636577309321          1.101329379151
H         -2.753577654048          7.724252682606         -4.971326810143
H          2.789918384200          8.340977799047          1.492661067346
H          8.799500269261          1.198881576715          3.348207454564
H          6.518129639845         -6.873101331466          3.518361052940
C          0.663853527358         -3.862157049542          1.555888390600
C          1.135533340243         -5.017821401318          0.972513331281
C          0.963729123184         -3.642136223290          2.915476549347
C          1.853803272524         -6.005416907589          1.680283097663
C          1.687484045080         -4.557897873112          3.639830087620
C          2.135968508303         -5.766281086750          3.069906837229
C          2.306621551805         -7.211517195327          1.097001773814
C          2.850050340445         -6.746353325415          3.793532758966
C          2.990079736196         -8.141944582152          1.835294551995
C          3.261766788619         -7.907380469985          3.192269761409
F          0.906053062378         -5.221648822558         -0.328646449538
F          2.085309225863         -7.484089119210         -0.193564757424
F          3.430280738151         -9.268876363281          1.274929828994
F          3.959341781964         -8.813808784494          3.873516996828
F          3.158402888419         -6.564322852291          5.079435009476
F          1.949166374392         -4.278546128908          4.920755066645
F          0.560337115277         -2.544305323800          3.548537620099
C          0.229222299584          1.805411160058         -5.362124399428
C          1.037349909645          2.839711098805         -5.773847063552
C         -1.165299863755          1.976441319363         -5.481726155782
C          0.522578038227          4.040393382219         -6.328208279370
F          2.362473010507          2.737052412334         -5.667975249065
C         -1.712668715772          3.105466086428         -6.027784536447
F         -1.999088115846          1.027296777380         -5.045821237745
C         -0.900819372918          4.160079533213         -6.495870187139
C          1.339915488887          5.116949637512         -6.745571357457
F         -3.048154029120          3.191474106466         -6.100790979517
C         -1.419494746880          5.331423995989         -7.086242842965
C          0.795715586344          6.245843901347         -7.305243560411
F          2.666819826146          5.081081598473         -6.600809457037
C         -0.591479970270          6.351222287683         -7.479921426500
F         -2.734575139846          5.487094755988         -7.269428309205
F          1.572253182113          7.264675429237         -7.677570582048
F         -1.094398714870          7.469567518638         -8.003191736522
H         -3.143792744431         -7.784357083627         -3.864408397109
Si        -3.139391493004         -3.346840958709         -5.029304035125
C         -2.345429751833         -3.259838654375         -6.729157419714
C         -1.951885593543         -2.015690473074         -7.241658257419
C         -2.242768080209         -4.377001333098         -7.569481018385
C         -1.453615940505         -1.895466760951         -8.533819265800
H         -2.010188909164         -1.130033075126         -6.616374501751
C         -1.752489283165         -4.260740054330         -8.866858500033
H         -2.549670307549         -5.356315191194         -7.212073452928
C         -1.353879687719         -3.018320614008         -9.350199709173
H         -1.136797031416         -0.923268528291         -8.900970912307
H         -1.681524647815         -5.140787136959         -9.500420514815
H         -0.965255289077         -2.925613606811        -10.360865820570
C         -4.735287368361         -2.345831634688         -5.101828616513
H         -5.243964998000         -2.435743836785         -4.131255796346
H         -4.470874227713         -1.282161438590         -5.206235609506
C         -2.091713431072         -2.602882817855         -3.595175046804
H         -1.620184927268         -1.658818271640         -3.880585557108
H         -2.864870716156         -2.415553464499         -2.833017397604
C         -3.451634058765         -5.118319242495         -4.451759901350
H         -4.282929100213         -5.063994189166         -3.730893686360
H         -3.812306062368         -5.752392569883         -5.273298254045
C         -2.253079915245         -5.804750551816         -3.756897356979
C         -2.723668026720         -7.113080808297         -3.106833332198
H         -3.497769114380         -6.922448040106         -2.354824733735
H         -1.891351438463         -7.631628239098         -2.616449074697
C         -1.129162410184         -6.119978946053         -4.749402719193
H         -1.466535190108         -6.841960230302         -5.501794592664
H         -0.778623076474         -5.225987043575         -5.274723806751
H         -0.269036932939         -6.552742982749         -4.224474846179
C         -1.138480034133         -3.599518274813         -3.102645018231
C         -1.705492237305         -4.896846242747         -2.616357969315
H         -2.534311076641         -4.692325514225         -1.929205281040
H         -0.942953596451         -5.451267090782         -2.061668748348
C          0.224256980626         -3.372088273936         -3.090865713559
H          0.390416318125         -2.767332951683         -1.842979868599
H          0.887959033396         -4.225389217254         -2.953073915209
H          0.605338924959         -2.547855475159         -3.693179797353
C         -5.687663276058         -2.761122540331         -6.230377176760
H         -5.171462993088         -2.666368379296         -7.194359053177
H         -5.943046729577         -3.825131163671         -6.124941018400
C         -6.970506867380         -1.930744637379         -6.248069075413
H         -6.741305562564         -0.867647298459         -6.383037275116
H         -7.638496084704         -2.236949451286         -7.060188603833
H         -7.517501013098         -2.035194391129         -5.303915333439

TS3’
O 	   1.823183232959	   2.723990722991	  -2.762498072496
O 	   0.087156252534	   2.072065382703	  -1.029067631230
O 	   2.323576506419	  -0.516691079853	  -0.081751109301
O 	   1.928539652154	  -2.302119663095	  -1.866155241554
S 	  -0.990916883631	  -2.665874678722	  -0.866245677624
S 	  -0.088759051825	   2.594910726788	  -5.062690807654
O 	  -2.308973299573	  -2.537909146843	  -0.231353994831
O 	  -0.965103806628	  -3.013434919649	  -2.297984035348
O 	   1.259154839201	   2.321820259495	  -5.561521061323
O 	  -1.235630735740	   2.323139462280	  -5.932429142263
N 	  -0.115749102015	  -1.367053050486	  -0.505330394883
N 	  -0.406574990401	   1.826259301990	  -3.635581850658
P 	   1.261735316450	  -0.979582767044	  -1.214910286519
N 	   1.257971447512	   0.161235025651	  -2.313034017719
P 	   0.700486409096	   1.609957746169	  -2.451554337744
C 	   4.552654318890	   1.760732377707	  -2.822115850454
C 	   5.454116427986	   0.730478928525	  -2.538084578359
C 	   6.123839225934	   0.062677835234	  -3.557488062398
C 	   5.905979917905	   0.379758742660	  -4.900077686437
C 	   4.953495711358	   1.368351224739	  -5.176237355592
C 	   4.293912834215	   2.051818251338	  -4.167790081343
H 	   5.635501293549	   0.440522469729	  -1.505779358675
H 	   6.824679322062	  -0.717484685025	  -3.282044943394
H 	   4.723598613881	   1.630977323204	  -6.204844259206
H 	   3.589238540711	   2.829406805806	  -4.433888813584
C 	   6.657164717443	  -0.296032625966	  -6.048383601064
C 	   7.727579753607	  -1.271843556079	  -5.547488446054
H 	   8.474218241114	  -0.770231413058	  -4.921808441353
H 	   7.288314412361	  -2.089593063384	  -4.967862155587
H 	   8.248137120282	  -1.714248141566	  -6.403446467890
C 	   5.655370088295	  -1.070063099738	  -6.923661009648
H 	   6.174418988253	  -1.548537082548	  -7.763039138029
H 	   5.142899798114	  -1.844311554631	  -6.342972464765
H 	   4.885766040219	  -0.408285506136	  -7.331375228371
C 	   7.358168986437	   0.779784516549	  -6.900044413608
H 	   7.915811492310	   0.306932141429	  -7.716908277073
H 	   6.642627566149	   1.477442987559	  -7.344631798708
H 	   8.061638500287	   1.359476050028	  -6.292464365603
C 	  -2.702997738953	   2.693804544465	  -0.780559434170
C 	  -2.559318516040	   1.461184155853	  -0.125250192588
C 	  -3.618379521068	   0.570023043229	  -0.055245176599
C 	  -4.865156354328	   0.857514980126	  -0.625959735115
C 	  -4.994697850874	   2.075471424969	  -1.298946425251
C 	  -3.936631532587	   2.974253881228	  -1.377600289433
H 	  -1.627175755879	   1.198325153534	   0.362871494785
H 	  -3.451250980829	  -0.373617336927	   0.454429183352
H 	  -5.930859125663	   2.342160970140	  -1.777669416239
H 	  -4.068749991057	   3.900525033267	  -1.929483867912
C 	  -6.015106478289	  -0.138554173618	  -0.476010566130
C 	  -7.298223850418	   0.341840196551	  -1.163007065866
H 	  -7.153153339813	   0.474560492423	  -2.241466504685
H 	  -8.084992480084	  -0.407549232329	  -1.026529366476
H 	  -7.661681548404	   1.285591822575	  -0.741122404727
C 	  -6.307854693788	  -0.330335048410	   1.025159785900
H 	  -7.143179785738	  -1.027333275142	   1.159279906885
H 	  -5.440704151005	  -0.738164137476	   1.552933937707
H 	  -6.574663565402	   0.623555153166	   1.493545275505
C 	  -5.611709930124	  -1.489440111821	  -1.093220449996
H 	  -6.413826134078	  -2.223640139575	  -0.952358831379
H 	  -5.440828831685	  -1.379473375630	  -2.169057644789
H 	  -4.697543754594	  -1.892827952192	  -0.649936065034
C 	   3.133767470489	  -2.676158394669	  -4.445104097781
C 	   2.581355868019	  -1.454724347259	  -4.844013999477
C 	   2.036789001209	  -1.306101480021	  -6.111667743645
C 	   2.018519450519	  -2.361873422025	  -7.033074228909
C 	   2.556191771089	  -3.581563846289	  -6.618474675348
C 	   3.106903963223	  -3.737224786866	  -5.350127081522
H 	   2.620404621103	  -0.599646217625	  -4.178969601122
H 	   1.652184526526	  -0.326349110544	  -6.385797139820
H 	   2.545628306537	  -4.438717546897	  -7.281897642132
H 	   3.520672037703	  -4.699377560093	  -5.057131891417
C 	   1.480201781006	  -2.138839452712	  -8.449577509245
C 	   0.042353975493	  -1.590983022264	  -8.396328248179
H 	  -0.622187764937	  -2.320839854328	  -7.919613764153
H 	  -0.327104748550	  -1.407080522654	  -9.412112250843
H 	  -0.014476996809	  -0.644754403345	  -7.847704976224
C 	   1.458232061309	  -3.432013236883	  -9.273112744949
H 	   0.834265676874	  -4.198384003195	  -8.798880257608
H 	   1.041168574109	  -3.224287085306	 -10.264451831216
H 	   2.464796941517	  -3.839194582628	  -9.418041661358
C 	   2.384602316107	  -1.115138658038	  -9.162863678548
H 	   3.413752145450	  -1.485663417823	  -9.220245052368
H 	   2.024406363501	  -0.935713211011	 -10.182862567627
H 	   2.398173638868	  -0.156542830776	  -8.633784558074
C 	   1.044247680387	  -0.109530541904	   2.459928927507
C 	  -0.148503178154	  -0.268738533971	   3.178355376775
C 	  -0.930809432043	   0.823317233352	   3.518207449037
C 	  -0.560625603313	   2.127553036480	   3.166657391412
C 	   0.622747632707	   2.276466253534	   2.441850162814
C 	   1.410569274378	   1.186047326045	   2.088786586973
H 	  -0.477541945896	  -1.265686162589	   3.452265401948
H 	  -1.850650261704	   0.649016492645	   4.069454104818
H 	   0.964991454906	   3.260604198489	   2.148480049350
H 	   2.330860165905	   1.359321017837	   1.539320028412
C 	  -1.414222614073	   3.316575774895	   3.612023324363
C 	  -0.858026932294	   4.650096120407	   3.098756188547
H 	  -1.511362186019	   5.468419232524	   3.420082272404
H 	   0.144487312935	   4.847184943907	   3.494819309095
H 	  -0.813225405474	   4.671507179611	   2.004028278144
C 	  -2.854050325707	   3.162637309239	   3.089762185168
H 	  -3.471716772150	   3.996027127060	   3.444568539690
H 	  -2.873651754982	   3.158906205117	   1.995637799826
H 	  -3.316252374178	   2.232195706455	   3.433278539654
C 	  -1.431998923815	   3.360465907466	   5.152781096358
H 	  -2.019369663147	   4.218726884912	   5.499982401529
H 	  -1.876238316176	   2.454185003557	   5.575883342336
H 	  -0.414991075912	   3.454053349601	   5.548871659659
C 	  -0.263973710453	   3.414579092649	  -0.876883946785
C 	   2.676733825286	   3.085389623027	  -1.713300586991
C 	   2.527256910389	  -1.475387752218	   0.915874921227
C 	   3.297699371321	  -2.535278993965	  -1.897869406640
C 	  -1.644880782580	   3.724612329689	  -0.773612556834
C 	   3.870806196553	  -2.807121428490	  -3.167346536483
C 	   4.002486581153	   2.585444189245	  -1.727608892188
C 	   1.888462920715	  -1.286633280847	   2.167893737465
C 	   0.948219027703	   8.093923760597	  -0.802864422735
C 	   1.335569571228	   6.777954892958	  -0.880064425372
C 	   0.384479737657	   5.735213617664	  -0.764212532164
C 	  -0.995895103415	   6.078358473466	  -0.630669161199
C 	  -1.356222435542	   7.443705297364	  -0.515457151990
C 	  -0.405548888551	   8.430998372946	  -0.592617504624
H 	   1.688848561732	   8.880910739687	  -0.907596042739
H 	   2.379323100699	   6.525533611924	  -1.037654917218
C 	   0.748222371494	   4.355145796293	  -0.803903095062
C 	  -1.969941691486	   5.058850972752	  -0.615150469954
H 	  -2.405505318465	   7.694762336358	  -0.378034010890
H 	  -3.010841751519	   5.334982488446	  -0.467164892096
C 	   4.744336736619	   4.887638275091	   2.500956068434
C 	   5.192817808546	   4.102408129638	   1.469899031651
C 	   4.344562911970	   3.769724924904	   0.384851874659
C 	   3.008705172988	   4.279587399713	   0.358153301445
C 	   2.576384563999	   5.078322320716	   1.445166768650
C 	   3.421174496608	   5.372668450469	   2.487949860413
H 	   5.839465480032	   2.617824181818	  -0.650107396108
H 	   6.207911273225	   3.713888320899	   1.471414300719
C 	   4.805370981845	   2.951112101809	  -0.665758939234
C 	   2.165327302395	   3.920881674373	  -0.741473409013
H 	   1.563127805947	   5.462567266198	   1.455519734144
H 	   3.062559076402	   5.983438361042	   3.311341056684
C 	   4.291946746359	  -5.762930856141	   2.299100011513
C 	   4.149256549567	  -4.811380677014	   1.318138062388
C 	   3.460884313305	  -3.600105098129	   1.575263223074
C 	   2.854683522337	  -3.422705812596	   2.857930011866
C 	   3.022021428704	  -4.424460431814	   3.846257114946
C 	   3.738107484791	  -5.563977497150	   3.580611664035
H 	   4.830447947400	  -6.681464417764	   2.082204912146
H 	   4.570855391814	  -4.985290446102	   0.334317110755
C 	   3.323876572827	  -2.558165227865	   0.602995957609
C 	   2.092000713887	  -2.264481824810	   3.119968918278
H 	   2.559142461639	  -4.277197570296	   4.818342337741
H 	   1.650655966870	  -2.143535510516	   4.105878809730
C 	   8.178729582073	  -3.384036752245	  -0.996635733110
C 	   7.385216877846	  -3.479316323500	  -2.112544551328
C 	   5.997424062210	  -3.206212505407	  -2.041128141932
C 	   5.414757958082	  -2.868979110941	  -0.782685224423
C 	   6.264733414643	  -2.758210955019	   0.344411189130
C 	   7.612743687728	  -3.003609497422	   0.237548292643
H 	   5.639813567162	  -3.440069695451	  -4.157261859033
H 	   7.814139730860	  -3.750040338054	  -3.074226952866
H 	   5.841323681377	  -2.465922220889	   1.299653739931
H 	   8.248395955761	  -2.900852243192	   1.112086108530
C 	   5.190200075456	  -3.199828224580	  -3.197171596421
C 	   4.002814251571	  -2.642031792087	  -0.711421244056
H 	  -0.694550285365	   9.475263377885	  -0.512151766891
H 	   5.402215677329	   5.131059166613	   3.329780033231
H 	   3.857341301846	  -6.324839681813	   4.346215453497
H 	   9.243491214144	  -3.586511665590	  -1.063975712939
C 	  -0.167563169363	  -4.042994317572	   0.014185592453
C 	   0.580373131400	  -5.016409891139	  -0.612407046444
C 	  -0.357357852757	  -4.159498767172	   1.406030108978
C 	   1.131501170584	  -6.122613736088	   0.083317625004
C 	   0.123265990197	  -5.226899084546	   2.116486497902
C 	   0.854330696295	  -6.255258174130	   1.488175181562
C 	   1.916763953938	  -7.119692611857	  -0.542405179933
C 	   1.362946163109	  -7.375647577221	   2.178717688793
C 	   2.399100772502	  -8.191604285114	   0.165508014472
C 	   2.115543845149	  -8.322839588049	   1.533152533344
F 	   0.804037581841	  -4.956543148480	  -1.925519515427
F 	   2.225857496453	  -7.052708377133	  -1.840791408665
F 	   3.146746520664	  -9.121728354678	  -0.431171415568
F 	   2.612945156666	  -9.365410436044	   2.198787880501
F 	   1.135378025881	  -7.542311868703	   3.485344057040
F 	  -0.112350410046	  -5.266649086029	   3.434263880469
F 	  -1.017065460403	  -3.214463196259	   2.075202996675
C 	  -0.182179557975	   4.359335315834	  -4.615880843771
C 	  -1.406056609341	   4.885750052422	  -4.260405157923
C 	   0.921591481996	   5.233969003783	  -4.673311411801
C 	  -1.611943872301	   6.261382557828	  -4.016942620165
F 	  -2.451503531622	   4.063649226364	  -4.146643046799
C 	   0.776554220332	   6.576296999262	  -4.418635993436
F 	   2.141017351914	   4.795882185470	  -4.973860166865
C 	  -0.479615229742	   7.141998463536	  -4.120837681527
C 	  -2.873100611087	   6.817123673177	  -3.699621783535
F 	   1.867184146537	   7.347401537145	  -4.477582259157
C 	  -0.675585195481	   8.523068151205	  -3.899832706162
C 	  -3.024993641721	   8.165959899982	  -3.507601281763
F 	  -3.959127583828	   6.046751904792	  -3.576063668826
C 	  -1.919076820390	   9.024069262817	  -3.612531565439
F 	   0.346800698598	   9.380147039035	  -3.953371112023
F 	  -4.215329877568	   8.681204336848	  -3.198970977261
F 	  -2.090360500907	  10.325023652159	  -3.384540133836
H 	  -5.864596476286	  -0.891178418196	  -7.989983754154
Si	  -2.760060445291	  -3.019212278650	  -5.354453588501
C 	  -1.683968889412	  -4.397200888369	  -6.033951379593
C 	  -2.018584828014	  -5.083997458560	  -7.209165275474
C 	  -0.549324190758	  -4.813133988309	  -5.321568351844
C 	  -1.252301614982	  -6.157174947970	  -7.655966847411
H 	  -2.890083390049	  -4.781819847530	  -7.786944751162
C 	   0.209709499405	  -5.892819963430	  -5.759807655095
H 	  -0.252781075796	  -4.293332076485	  -4.412537060405
C 	  -0.139957818300	  -6.567228205768	  -6.926262461785
H 	  -1.526077449743	  -6.675932411008	  -8.570796614945
H 	   1.080572184121	  -6.202713642732	  -5.188862496441
H 	   0.454002227544	  -7.410669764468	  -7.268424524174
C 	  -3.727349012120	  -3.589863097310	  -3.832865337748
H 	  -3.567185225612	  -2.859753090842	  -3.027518272103
H 	  -4.799536217931	  -3.552200241510	  -4.073667575185
C 	  -1.597197191893	  -1.520686918363	  -4.971443156315
H 	  -0.962053421510	  -1.747012272866	  -4.113846174602
H 	  -1.009678111046	  -1.430897870355	  -5.891384734836
C 	  -3.851063441671	  -2.269049568905	  -6.706100986751
H 	  -3.241241686894	  -2.214749791137	  -7.621349802051
H 	  -4.699213005721	  -2.927041568359	  -6.942284439363
C 	  -4.389641575540	  -0.851694930096	  -6.394186600797
C 	  -5.030587073880	  -0.262376879514	  -7.658076951881
H 	  -4.303587956212	  -0.201885848843	  -8.475504799203
H 	  -5.418785106552	   0.745697438894	  -7.470832183860
C 	  -5.439653439929	  -0.891722860512	  -5.278160764150
H 	  -6.271785453067	  -1.549720609585	  -5.552255292596
H 	  -5.019934354068	  -1.253082310904	  -4.336006931888
H 	  -5.844560787647	   0.110828443857	  -5.095679705951
C 	  -2.475766916163	  -0.380213331709	  -4.780658731628
C 	  -3.225324256004	   0.105132994166	  -5.980059810175
H 	  -2.531682431080	   0.186429828731	  -6.826449942507
H 	  -3.637864936806	   1.100810881188	  -5.789949091286
C 	  -2.612661374346	   0.230601319964	  -3.543899293942
H 	  -1.520760704077	   1.036695686481	  -3.666504217465
H 	  -2.268295385189	  -0.313734418346	  -2.661218984052
H 	  -3.428176580515	   0.934987965006	  -3.381519834960
C 	  -3.383126102129	  -4.991347997218	  -3.304603988256
H 	  -3.593682108619	  -5.741385161612	  -4.078824570531
H 	  -2.308753552108	  -5.052127360894	  -3.101309927484
C 	  -4.156905232004	  -5.319126161128	  -2.028838120297
H 	  -5.239214461850	  -5.264534220116	  -2.197597649762
H 	  -3.923200741237	  -6.327173382786	  -1.668226649737
H 	  -3.903618848970	  -4.606272638229	  -1.235934229367


[2a+6d]
O      1.921185    2.265184   -2.705086
O     -0.078694    1.919172   -1.209427
O      2.087332   -1.162763    1.266724
O      3.376676   -1.644635   -0.852019
S     -0.297339   -2.784455    0.626370
S      1.029627    0.182910   -4.696219
O     -0.687097   -1.711050    1.526749
O     -1.295179   -3.573314   -0.082977
O      2.496146    0.252606   -4.743831
O      0.377342   -0.896210   -5.450063
N      0.747272   -2.178237   -0.583908
N      0.418076    0.192859   -3.192392
P      1.974420   -1.068684   -0.327225
N      1.853242    0.372458   -0.874593
P      1.037991    1.092278   -2.033220
C      4.577564    2.418463   -1.711511
C      5.410452    1.954862   -0.685200
C      6.372909    0.987661   -0.930478
C      6.553088    0.442162   -2.209535
C      5.712730    0.904209   -3.224247
C      4.742532    1.870689   -2.984984
H      5.281236    2.333163    0.325687
H      6.985311    0.646945   -0.099497
H      5.797048    0.513849   -4.232349
H      4.113427    2.192767   -3.805672
C      7.635421   -0.613616   -2.446746
C      7.741333   -1.018722   -3.921703
H      7.985685   -0.163130   -4.560610
H      8.536732   -1.762495   -4.038756
H      6.811613   -1.471177   -4.284344
C      8.998012   -0.054239   -1.995354
H      9.788224   -0.789943   -2.185300
H      9.241726    0.863026   -2.542176
H      9.005907    0.177686   -0.925553
C      7.305478   -1.872754   -1.625463
H      7.190098   -1.634470   -0.564564
H      6.373442   -2.327498   -1.974951
H      8.104919   -2.616622   -1.726916
C     -2.847994    1.453153   -1.694868
C     -2.616225    0.938103   -0.415032
C     -3.376213   -0.113231    0.082764
C     -4.393038   -0.702526   -0.669507
C     -4.596351   -0.206534   -1.964495
C     -3.845505    0.844586   -2.468381
H     -1.848466    1.366254    0.219715
H     -3.152055   -0.467964    1.082101
H     -5.356111   -0.648113   -2.603445
H     -4.023478    1.188956   -3.483560
C     -5.267389   -1.835988   -0.130299
C     -5.054291   -3.098019   -0.984406
H     -5.690746   -3.914644   -0.623264
H     -5.297424   -2.922119   -2.037165
H     -4.010737   -3.421472   -0.924391
C     -6.746593   -1.411532   -0.197418
H     -7.384832   -2.204612    0.209187
H     -6.914805   -0.500396    0.386748
H     -7.068138   -1.217427   -1.225316
C     -4.928202   -2.185197    1.323827
H     -3.892958   -2.529269    1.424211
H     -5.078383   -1.328687    1.990297
H     -5.583192   -2.993602    1.665894
C      3.789818   -3.963081   -2.481232
C      3.401961   -5.195236   -3.032372
C      3.075098   -5.310679   -4.373126
C      3.103931   -4.206206   -5.235937
C      3.495449   -2.984872   -4.687519
C      3.832984   -2.859628   -3.344247
H      3.316148   -6.069041   -2.392727
H      2.759658   -6.280916   -4.746507
H      3.520703   -2.087474   -5.294324
H      4.139444   -1.882998   -2.988880
C      2.701338   -4.364376   -6.701456
C      2.740843   -3.032491   -7.460364
H      2.429685   -3.201805   -8.497019
H      3.749174   -2.603705   -7.479953
H      2.054112   -2.300977   -7.021153
C      1.263887   -4.910358   -6.775718
H      0.948810   -5.005133   -7.820840
H      1.175485   -5.894635   -6.305375
H      0.568777   -4.227451   -6.276926
C      3.667124   -5.352648   -7.382156
H      3.389428   -5.483110   -8.434508
H      4.697030   -4.981000   -7.340912
H      3.643435   -6.337397   -6.904007
C      1.838359    1.467084    2.370202
C      1.793395    2.809324    1.972502
C      0.611085    3.529858    2.036184
C     -0.578752    2.946997    2.494762
C     -0.528454    1.601195    2.865114
C      0.654703    0.872712    2.807329
H      2.689248    3.286421    1.582781
H      0.623584    4.569212    1.718510
H     -1.419564    1.093552    3.218202
H      0.648946   -0.164922    3.118436
C     -1.846642    3.795057    2.622570
C     -3.056093    2.973353    3.084281
H     -3.291689    2.171532    2.375458
H     -2.896661    2.532825    4.074372
H     -3.933450    3.625551    3.150011
C     -1.582650    4.904553    3.659964
H     -1.310743    4.472295    4.629053
H     -0.767324    5.563037    3.342475
H     -2.481725    5.517364    3.794148
C     -2.196644    4.443800    1.271412
H     -3.066525    5.100952    1.386406
H     -1.368806    5.045007    0.886716
H     -2.445434    3.684735    0.522892
C     -0.777099    2.904527   -1.902241
C      2.247270    3.375564   -1.933609
C      3.241068   -0.570308    1.810215
C      3.984316   -2.744391   -0.247311
C     -2.144215    2.655681   -2.189086
C      4.188128   -3.894712   -1.057734
C      3.571285    3.463867   -1.434657
C      3.119703    0.732650    2.349942
C     -0.868283    7.100429   -4.296492
C     -0.165214    6.188845   -3.545905
C     -0.800066    5.034319   -3.027421
C     -2.175589    4.806441   -3.347458
C     -2.872596    5.773495   -4.112786
C     -2.237838    6.901217   -4.569666
H     -0.363933    7.980448   -4.686302
H      0.889508    6.347035   -3.342886
C     -0.114331    4.075718   -2.222522
C     -2.816539    3.633694   -2.894334
H     -3.918664    5.595574   -4.347711
H     -3.876070    3.507263   -3.100164
C      2.252348    7.541450    0.873095
C      3.206005    6.619179    0.522004
C      2.894113    5.536849   -0.337003
C      1.568060    5.424465   -0.864700
C      0.607705    6.389947   -0.475938
C      0.940491    7.418980    0.372599
H      4.873395    4.680406   -0.264731
H      4.218856    6.697888    0.909078
C      3.864570    4.561025   -0.652739
C      1.257716    4.308174   -1.703263
H     -0.406340    6.310360   -0.850251
H      0.182932    8.141326    0.662344
C      8.020152   -0.607894    2.520965
C      6.892138   -1.267176    2.094339
C      5.611891   -0.672961    2.208141
C      5.524712    0.643083    2.764232
C      6.705862    1.287059    3.207645
C      7.929669    0.678369    3.089139
H      8.990834   -1.082682    2.412159
H      6.985912   -2.252656    1.654772
C      4.411748   -1.292566    1.731041
C      4.278628    1.302164    2.832466
H      6.623498    2.283727    3.633556
H      4.233441    2.295485    3.272376
C      6.174795   -6.048647    2.837882
C      5.843192   -6.059675    1.505946
C      5.221131   -4.938544    0.901673
C      4.991778   -3.768163    1.688530
C      5.311660   -3.801490    3.067312
C      5.883813   -4.917442    3.629234
H      5.080636   -5.834023   -1.048348
H      6.043248   -6.935867    0.893294
H      5.097427   -2.931873    3.680802
H      6.111016   -4.930353    4.690827
C      4.838727   -4.956184   -0.455360
C      4.437081   -2.615341    1.055140
H     -2.781606    7.630364   -5.163457
H      2.503573    8.361706    1.538803
H      8.828628    1.186960    3.424122
H      6.644644   -6.916983    3.290988
C      0.782635   -3.931595    1.520024
C      1.240146   -5.056921    0.866217
C      1.125253   -3.763054    2.878211
C      1.980730   -6.070197    1.511626
C      1.864628   -4.711727    3.540432
C      2.291485   -5.896158    2.905043
C      2.420038   -7.246205    0.860519
C      3.019021   -6.909290    3.565673
C      3.118764   -8.210563    1.539620
C      3.417257   -8.040622    2.900490
F      0.973829   -5.196958   -0.431986
F      2.169527   -7.455990   -0.434056
F      3.542668   -9.309617    0.917997
F      4.125826   -8.977693    3.524263
F      3.352231   -6.791016    4.852236
F      2.165303   -4.487082    4.822446
F      0.749650   -2.686390    3.561595
C      0.354359    1.727502   -5.408443
C      1.120273    2.791568   -5.825606
C     -1.045383    1.830599   -5.548319
C      0.558610    3.958973   -6.404396
F      2.447262    2.752705   -5.700459
C     -1.636265    2.929554   -6.111152
F     -1.837065    0.846514   -5.117586
C     -0.867079    4.013495   -6.584607
C      1.332191    5.062922   -6.833282
F     -2.972938    2.955992   -6.198380
C     -1.431012    5.152893   -7.196030
C      0.744624    6.157893   -7.415668
F      2.658145    5.087403   -6.676475
C     -0.644492    6.200692   -7.601217
F     -2.750249    5.250232   -7.388244
F      1.479971    7.203219   -7.798305
F     -1.190851    7.287691   -8.146122
H     -3.704445   -7.788834   -3.655644
Si    -3.310849   -3.447121   -5.088535
C     -2.460543   -3.531431   -6.767315
C     -1.709503   -2.436101   -7.214362
C     -2.608029   -4.621382   -7.636607
C     -1.115585   -2.433575   -8.472927
H     -1.559671   -1.578998   -6.564929
C     -2.025134   -4.620811   -8.900526
H     -3.181403   -5.490762   -7.322427
C     -1.274169   -3.525923   -9.320376
H     -0.520444   -1.579568   -8.785310
H     -2.152185   -5.477800   -9.556880
H     -0.811614   -3.527075  -10.304024
C     -4.856247   -2.377564   -5.291937
H     -5.393132   -2.348216   -4.332044
H     -4.532968   -1.344233   -5.492215
C     -2.180126   -2.710469   -3.755982
H     -1.640720   -1.826306   -4.111153
H     -2.843250   -2.390343   -2.937060
C     -3.762908   -5.151824   -4.408041
H     -4.552915   -4.979992   -3.659008
H     -4.219887   -5.793533   -5.174340
C     -2.599389   -5.914194   -3.726618
C     -3.171124   -7.120797   -2.969090
H     -3.876569   -6.797872   -2.194143
H     -2.373792   -7.698015   -2.484848
C     -1.592325   -6.411227   -4.767063
H     -2.071935   -7.097891   -5.474567
H     -1.159933   -5.585391   -5.336855
H     -0.768558   -6.946022   -4.278167
C     -1.240208   -3.766012   -3.262539
C     -1.878239   -5.006841   -2.691781
H     -2.618208   -4.714499   -1.935966
H     -1.116660   -5.605406   -2.178135
C      0.092822   -3.650473   -3.374339
H      0.486516   -2.497010   -1.537216
H      0.750828   -4.460925   -3.072961
H      0.538103   -2.790904   -3.869238
C     -5.807132   -2.849453   -6.399327
H     -5.265968   -2.879640   -7.353983
H     -6.123390   -3.882678   -6.196710
C     -7.042779   -1.960389   -6.537650
H     -6.753498   -0.929235   -6.770344
H     -7.707044   -2.311610   -7.334898
H     -7.617839   -1.940865   -5.604471

[2a’+6d]
O      1.822392    2.694533   -2.770612
O      0.093699    2.061365   -1.025362
O      2.255264   -0.509780   -0.115461
O      1.898690   -2.329899   -1.879843
S     -1.027178   -2.750715   -0.835892
S     -0.066750    2.794668   -5.080506
O     -2.333887   -2.616522   -0.181877
O     -1.005646   -3.150329   -2.249963
O      1.281371    2.549203   -5.573007
O     -1.228063    2.546557   -5.926203
N     -0.170243   -1.415530   -0.533776
N     -0.362638    1.894962   -3.669272
P      1.201815   -1.024890   -1.233852
N      1.175751    0.117047   -2.349439
P      0.710080    1.591104   -2.434482
C      4.546174    1.738164   -2.869581
C      5.440147    0.697655   -2.600704
C      6.094358    0.032317   -3.631624
C      5.866032    0.359742   -4.969899
C      4.920618    1.359664   -5.230424
C      4.278913    2.043235   -4.210620
H      5.628746    0.397945   -1.572391
H      6.792597   -0.753970   -3.368360
H      4.685506    1.632557   -6.255133
H      3.584993    2.835226   -4.463708
C      6.602389   -0.313738   -6.129016
C      7.665070   -1.305505   -5.643199
H      8.421884   -0.817891   -5.018617
H      7.219984   -2.123538   -5.068228
H      8.174732   -1.746518   -6.506258
C      5.588100   -1.069398   -7.005489
H      6.098831   -1.546586   -7.850558
H      5.069479   -1.843020   -6.429719
H      4.824610   -0.396600   -7.406553
C      7.309331    0.763038   -6.974627
H      7.857417    0.292032   -7.798858
H      6.598114    1.471429   -7.409185
H      8.022092    1.330227   -6.366085
C     -2.682338    2.693603   -0.713470
C     -2.527975    1.449083   -0.083234
C     -3.581775    0.551853   -0.024986
C     -4.834182    0.846303   -0.579197
C     -4.980302    2.084316   -1.210145
C     -3.926766    2.987731   -1.281403
H     -1.590774    1.178288    0.390262
H     -3.404514   -0.407314    0.450962
H     -5.923151    2.357539   -1.671388
H     -4.069025    3.926312   -1.809774
C     -5.959608   -0.183588   -0.495897
C     -7.276741    0.342398   -1.077175
H     -7.184938    0.575804   -2.143895
H     -8.049536   -0.426723   -0.976154
H     -7.625456    1.238186   -0.550679
C     -6.196651   -0.561660    0.978972
H     -7.016032   -1.285796    1.051484
H     -5.309192   -1.017574    1.426919
H     -6.464079    0.321830    1.569486
C     -5.539883   -1.436327   -1.286782
H     -6.322987   -2.201779   -1.230093
H     -5.382838   -1.183519   -2.340431
H     -4.610181   -1.868150   -0.905658
C      3.119853   -2.730818   -4.448371
C      2.559413   -1.520678   -4.868088
C      2.019114   -1.396934   -6.139558
C      2.009885   -2.467759   -7.043073
C      2.555668   -3.676164   -6.606856
C      3.105390   -3.806727   -5.335487
H      2.590812   -0.656817   -4.214213
H      1.625381   -0.426827   -6.433625
H      2.548596   -4.545147   -7.254504
H      3.523381   -4.761336   -5.024648
C      1.463616   -2.275426   -8.460410
C      0.022483   -1.738089   -8.404825
H     -0.626528   -2.453774   -7.889571
H     -0.363391   -1.593018   -9.420766
H     -0.036684   -0.775161   -7.887212
C      1.444905   -3.585321   -9.257281
H      0.826758   -4.344253   -8.764220
H      1.021023   -3.399709  -10.250066
H      2.452934   -3.990129   -9.399778
C      2.356939   -1.260653   -9.199457
H      3.388344   -1.624949   -9.258517
H      1.987061   -1.102450  -10.219487
H      2.368278   -0.291700   -8.689216
C      1.009318   -0.073996    2.446122
C     -0.172212   -0.233249    3.182755
C     -0.947209    0.859254    3.537271
C     -0.578776    2.163561    3.184854
C      0.591389    2.311837    2.438935
C      1.370534    1.220918    2.068824
H     -0.496709   -1.230182    3.461701
H     -1.858989    0.685323    4.101764
H      0.930316    3.296495    2.144533
H      2.283128    1.392444    1.505658
C     -1.423460    3.352977    3.644816
C     -0.858484    4.688409    3.146074
H     -1.502620    5.507903    3.482658
H      0.148173    4.871760    3.538866
H     -0.820447    4.725364    2.051523
C     -2.863844    3.210959    3.120136
H     -3.476465    4.047892    3.475382
H     -2.881824    3.207102    2.025943
H     -3.332238    2.282999    3.461869
C     -1.441828    3.381483    5.185806
H     -2.024903    4.239365    5.540924
H     -1.891905    2.474062    5.599918
H     -0.424809    3.465504    5.584015
C     -0.244060    3.407932   -0.853826
C      2.691605    3.063867   -1.729779
C      2.486187   -1.447143    0.899714
C      3.273561   -2.540730   -1.903843
C     -1.621242    3.719930   -0.714968
C      3.853084   -2.829987   -3.166489
C      4.014635    2.561131   -1.765122
C      1.858666   -1.247218    2.155138
C      0.996278    8.077371   -0.731926
C      1.374174    6.761082   -0.844265
C      0.419922    5.721351   -0.727935
C     -0.955466    6.068722   -0.557850
C     -1.305443    7.433518   -0.407864
C     -0.350803    8.416981   -0.485523
H      1.739175    8.862306   -0.835679
H      2.413413    6.506643   -1.026907
C      0.775889    4.339904   -0.792852
C     -1.934341    5.054343   -0.533410
H     -2.349740    7.686662   -0.240104
H     -2.969806    5.332745   -0.354989
C      4.809791    4.832754    2.469383
C      5.245254    4.056249    1.426457
C      4.383698    3.734074    0.348772
C      3.048643    4.247094    0.341266
C      2.629933    5.035947    1.440775
C      3.487126    5.318937    2.476411
H      5.864215    2.584609   -0.710356
H      6.259413    3.665743    1.413062
C      4.831082    2.921046   -0.711814
C      2.191284    3.897947   -0.751693
H      1.617604    5.421676    1.468064
H      3.138281    5.921242    3.310066
C      4.346591   -5.674242    2.342360
C      4.174729   -4.744489    1.345456
C      3.465152   -3.542435    1.587668
C      2.868584   -3.353697    2.872918
C      3.066362   -4.332648    3.878380
C      3.802921   -5.462009    3.626134
H      4.900434   -6.586133    2.136581
H      4.589054   -4.929078    0.360502
C      3.300392   -2.519984    0.598941
C      2.088505   -2.204668    3.121914
H      2.610399   -4.176555    4.852308
H      1.656382   -2.072281    4.110391
C      8.168926   -3.275981   -0.983236
C      7.377512   -3.414915   -2.096093
C      5.984410   -3.169103   -2.030038
C      5.394903   -2.812728   -0.780449
C      6.242060   -2.658373    0.343569
C      7.594951   -2.878240    0.241791
H      5.631798   -3.460932   -4.139221
H      7.811487   -3.698872   -3.051754
H      5.812938   -2.352838    1.292112
H      8.228255   -2.742024    1.113444
C      5.177880   -3.204477   -3.185572
C      3.978384   -2.611925   -0.714923
H     -0.631586    9.460824   -0.375330
H      5.477340    5.067729    3.292832
H      3.945877   -6.205745    4.404433
H      9.237699   -3.457554   -1.046206
C     -0.162324   -4.073616    0.088749
C      0.598916   -5.052545   -0.513645
C     -0.344300   -4.153461    1.483944
C      1.165155   -6.133179    0.209863
C      0.154919   -5.193386    2.221844
C      0.895678   -6.230020    1.619071
C      1.960563   -7.137267   -0.391615
C      1.422493   -7.323488    2.338494
C      2.459420   -8.182848    0.343794
C      2.184045   -8.278930    1.716053
F      0.821795   -5.021847   -1.826939
F      2.264893   -7.101285   -1.691966
F      3.218591   -9.118404   -0.229363
F      2.699545   -9.294922    2.408597
F      1.205195   -7.454522    3.651125
F     -0.070483   -5.196866    3.542341
F     -1.012073   -3.198187    2.130529
C     -0.165548    4.505478   -4.496643
C     -1.399033    5.008236   -4.134933
C      0.933109    5.390525   -4.527971
C     -1.619891    6.377763   -3.872935
F     -2.431004    4.171103   -4.041679
C      0.767169    6.728021   -4.264985
F      2.161144    4.963313   -4.804904
C     -0.500550    7.274578   -3.976379
C     -2.889045    6.911905   -3.550316
F      1.848292    7.511617   -4.301672
C     -0.715760    8.650705   -3.747081
C     -3.060048    8.257898   -3.351398
F     -3.960635    6.124233   -3.428379
C     -1.966839    9.132255   -3.456048
F      0.293348    9.522447   -3.798789
F     -4.256187    8.753842   -3.039777
F     -2.156196   10.428669   -3.224215
H     -5.635845   -0.879532   -8.317645
Si    -2.746281   -3.007456   -5.439847
C     -1.682341   -4.424037   -6.075510
C     -2.007266   -5.138249   -7.237063
C     -0.568219   -4.844217   -5.333732
C     -1.254756   -6.237636   -7.642178
H     -2.862539   -4.834532   -7.838186
C      0.178250   -5.949751   -5.728467
H     -0.279327   -4.306441   -4.432456
C     -0.163063   -6.649586   -6.882468
H     -1.523096   -6.776129   -8.547432
H      1.032389   -6.261329   -5.133061
H      0.419794   -7.513814   -7.190612
C     -3.800035   -3.595952   -3.978012
H     -3.666469   -2.866378   -3.166539
H     -4.861024   -3.547134   -4.261268
C     -1.646741   -1.536626   -4.940138
H     -1.073276   -1.761489   -4.038681
H     -0.955232   -1.361617   -5.773616
C     -3.755891   -2.254649   -6.855299
H     -3.072433   -2.182121   -7.716188
H     -4.573552   -2.917574   -7.172639
C     -4.332134   -0.843621   -6.574871
C     -4.851254   -0.244506   -7.890106
H     -4.044339   -0.159150   -8.626966
H     -5.273054    0.755283   -7.729946
C     -5.495540   -0.919016   -5.579360
H     -6.283656   -1.581835   -5.954824
H     -5.172133   -1.293296   -4.605079
H     -5.932188    0.075125   -5.424039
C     -2.566130   -0.378353   -4.765827
C     -3.236226    0.113766   -6.022256
H     -2.474001    0.250061   -6.802473
H     -3.691104    1.095190   -5.843790
C     -2.852673    0.141339   -3.556737
H     -1.205523    1.273563   -3.756484
H     -2.433099   -0.285955   -2.646122
H     -3.582895    0.938482   -3.438081
C     -3.490575   -5.000773   -3.440332
H     -3.683478   -5.747722   -4.222225
H     -2.424555   -5.076908   -3.200833
C     -4.309558   -5.323942   -2.191518
H     -5.385095   -5.256941   -2.396047
H     -4.099241   -6.334951   -1.824043
H     -4.076075   -4.615258   -1.388442


TS4
O 	   1.539112860941	   2.513417955398	  -2.653151266906
O 	  -0.387016980186	   2.146603120493	  -1.040485252088
O 	   1.497563284069	  -1.603538582122	   0.539476511377
O 	   2.983170946530	  -1.593172558718	  -1.523399628318
S 	  -0.811957643897	  -2.867547669423	  -1.028336327598
S 	   0.179044162046	   0.897962200478	  -4.833064405476
O 	  -1.412493407091	  -2.068808805707	   0.051349779871
O 	  -1.740388416240	  -3.399749900498	  -2.047293048015
O 	   1.629449357939	   0.754784703870	  -5.022766599871
O 	  -0.677846738096	   0.031482046137	  -5.672187748271
N 	   0.423819135939	  -2.168772921753	  -1.771916210894
N 	  -0.321359347192	   0.810885742435	  -3.313368233587
P 	   1.478376868368	  -1.208273231100	  -1.031813256572
N 	   1.395164178374	   0.351901126668	  -1.190370636961
P 	   0.573088829567	   1.343878545072	  -2.085155044780
C 	   4.228179978679	   2.174212776744	  -1.669095245365
C 	   4.319695480563	   1.763330155757	  -3.000849817549
C 	   5.229055851856	   0.782576611266	  -3.380429517580
C 	   6.081365286257	   0.175533635954	  -2.456359742822
C 	   5.944136295924	   0.552527114787	  -1.113611796884
C 	   5.039707581651	   1.528330213154	  -0.726642683443
H 	   3.690150165057	   2.214763782073	  -3.758458309503
H 	   5.263064819708	   0.502007629670	  -4.427467109787
H 	   6.553569375452	   0.080589879904	  -0.346584074555
H 	   4.944898060137	   1.777606819554	   0.327348063662
C 	   7.166813151859	  -0.822248600345	  -2.864301333062
C 	   7.132834291277	  -1.132675596932	  -4.365219891603
H 	   7.321240181814	  -0.237218440981	  -4.968029925947
H 	   7.912521606116	  -1.864803917862	  -4.603760882907
H 	   6.171515814768	  -1.561713611985	  -4.666178391729
C 	   8.542050287470	  -0.215403131114	  -2.521840731099
H 	   9.343222476059	  -0.899350145486	  -2.826845495997
H 	   8.685579041755	   0.738438001381	  -3.041098351639
H 	   8.643271355410	  -0.033398509973	  -1.446991212544
C 	   6.993411532874	  -2.141328108004	  -2.092246035094
H 	   7.039379255192	  -1.984868706290	  -1.010675785025
H 	   6.030386524352	  -2.602517064874	  -2.327990737867
H 	   7.788160670467	  -2.845739223980	  -2.366464126321
C 	  -3.306634396629	   2.214502101176	  -1.091351725009
C 	  -2.929380645820	   0.890823579044	  -0.816899542580
C 	  -3.763263376430	   0.043338488216	  -0.103350933641
C 	  -5.025127854054	   0.441850674853	   0.346137717392
C 	  -5.419405758375	   1.746392769526	   0.045276851259
C 	  -4.573771930710	   2.613144739302	  -0.636353681638
H 	  -1.986316100371	   0.491477762872	  -1.158304257908
H 	  -3.397197822211	  -0.958437059403	   0.094346595314
H 	  -6.379238806563	   2.126065636800	   0.379119195490
H 	  -4.892684092532	   3.642936428703	  -0.764789740420
C 	  -5.888185118539	  -0.540653700810	   1.136392813749
C 	  -5.122971974795	  -0.977659198923	   2.400350910421
H 	  -4.170830613807	  -1.455835803301	   2.150797707878
H 	  -4.909945795932	  -0.112970097011	   3.038434667869
H 	  -5.720916551024	  -1.692570870673	   2.977735369918
C 	  -6.174356132019	  -1.777838658332	   0.262442701472
H 	  -6.796612721588	  -2.493716147803	   0.812153995023
H 	  -6.706025648980	  -1.490143483682	  -0.652077587721
H 	  -5.248719207952	  -2.286868746812	  -0.025541784929
C 	  -7.225417520635	   0.072932683593	   1.564695534273
H 	  -7.077738287616	   0.944266412957	   2.212054237509
H 	  -7.826924125300	   0.379502434766	   0.701570814874
H 	  -7.804516149101	  -0.665708352253	   2.128944828770
C 	   3.674430301245	  -3.410387870580	  -3.687330788834
C 	   4.627130046498	  -4.015310325135	  -4.519810698090
C 	   4.751071451422	  -3.670854537705	  -5.860700774564
C 	   3.945701682851	  -2.682160074017	  -6.428198998372
C 	   2.995135295877	  -2.081776108624	  -5.597710982853
C 	   2.850891700208	  -2.435226411534	  -4.266556323145
H 	   5.324653864812	  -4.735891245558	  -4.102552117557
H 	   5.518950044653	  -4.162576596573	  -6.448304609778
H 	   2.347521794488	  -1.300421951611	  -5.980727667034
H 	   2.066958361373	  -1.960422310160	  -3.695398466946
C 	   4.071249969580	  -2.219579900319	  -7.878610841195
C 	   5.169036328093	  -2.972096180491	  -8.638346492047
H 	   6.154368476506	  -2.813898995435	  -8.186009987452
H 	   5.215241680623	  -2.608087594445	  -9.670244753970
H 	   4.971542731701	  -4.049320132541	  -8.673998524938
C 	   4.408117262285	  -0.715669656758	  -7.891554933387
H 	   5.355809306811	  -0.530362702251	  -7.373110163401
H 	   4.504938487510	  -0.358430393989	  -8.923611124917
H 	   3.632561299358	  -0.122847675036	  -7.396705046889
C 	   2.730748227762	  -2.450682292774	  -8.603138956725
H 	   1.911352339442	  -1.908423258495	  -8.120767445417
H 	   2.797472079221	  -2.106257067864	  -9.641784722940
H 	   2.474008256572	  -3.516001385468	  -8.611621783757
C 	   1.396924986762	   0.798234755053	   2.143618659834
C 	   1.542232340859	   2.191970033952	   2.134304592850
C 	   0.453660903105	   3.024146993798	   2.338755753552
C 	  -0.829239626657	   2.506022013368	   2.559332444865
C 	  -0.976160474299	   1.118413982416	   2.504637171115
C 	   0.111311868682	   0.275683038606	   2.300414497956
H 	   2.519110373523	   2.629076664187	   1.942575538653
H 	   0.615850179824	   4.099238383142	   2.327869105885
H 	  -1.953092929437	   0.664149780244	   2.630203496059
H 	  -0.049200722595	  -0.796520921153	   2.281773595729
C 	  -1.984472999198	   3.448684358029	   2.901913881015
C 	  -2.153054922088	   4.510612163678	   1.802020067320
H 	  -2.969774851410	   5.194422826746	   2.063349374530
H 	  -1.244447924269	   5.105682224274	   1.673215727361
H 	  -2.392955000202	   4.041637425017	   0.843591121213
C 	  -3.312862269731	   2.700955903048	   3.059184337008
H 	  -4.111512366148	   3.417162237211	   3.282827652103
H 	  -3.586855335866	   2.171148614168	   2.141129813749
H 	  -3.273200915528	   1.978437297918	   3.882104585130
C 	  -1.657966662054	   4.153091211922	   4.234054159134
H 	  -2.478952034066	   4.821605192100	   4.520098691821
H 	  -1.512913293205	   3.420081862002	   5.035094114768
H 	  -0.744711464777	   4.751523772894	   4.154645693477
C 	  -1.024172405155	   3.269604944556	  -1.555569429926
C 	   2.023797888087	   3.431255134203	  -1.726902776985
C 	   2.636244149710	  -1.232930619466	   1.251294189090
C 	   3.420568124484	  -2.874638150101	  -1.203604620832
C 	  -2.438186955386	   3.238477334339	  -1.723553606941
C 	   3.640167587439	  -3.803671387605	  -2.259625534594
C 	   3.345841184995	   3.277688801102	  -1.241009861200
C 	   2.594363937346	  -0.059147030433	   2.043457733371
C 	  -0.706154789943	   7.664029986419	  -3.556562094400
C 	  -0.093560398578	   6.617046701442	  -2.911086650412
C 	  -0.843072614064	   5.495881625091	  -2.480172117797
C 	  -2.240994485114	   5.448639781988	  -2.769387660096
C 	  -2.843743039908	   6.552685640287	  -3.421797244443
C 	  -2.096445235860	   7.641057504624	  -3.798472208354
H 	  -0.116686409685	   8.513652716276	  -3.887902547010
H 	   0.976354233840	   6.636858268096	  -2.727830591997
C 	  -0.250763327013	   4.390604590670	  -1.806209457292
C 	  -2.997824927837	   4.330360047135	  -2.365289143689
H 	  -3.913925686343	   6.523354670290	  -3.614562989242
H 	  -4.065306430943	   4.339765873092	  -2.567073769433
C 	   2.532750537476	   7.106947136515	   1.659060351216
C 	   3.368906694448	   6.140073150500	   1.159093620145
C 	   2.924399664642	   5.234742114782	   0.164414443202
C 	   1.589819520017	   5.354307377729	  -0.338239388941
C 	   0.750523133151	   6.355826917925	   0.206088885754
C 	   1.210321912401	   7.208886268955	   1.181133485887
H 	   4.782495998399	   4.145927421966	   0.072860452422
H 	   4.387123935595	   6.045706791118	   1.528275809973
C 	   3.766884938498	   4.206553998060	  -0.310400410652
C 	   1.152395316524	   4.417875800730	  -1.322804717653
H 	  -0.270593268745	   6.442269034217	  -0.148187545839
H 	   0.546618039887	   7.965462815633	   1.589662288628
C 	   7.318563767704	  -1.932384441962	   2.246287513585
C 	   6.176737681366	  -2.355952338751	   1.608418832476
C 	   4.954415079246	  -1.658841055735	   1.765106860715
C 	   4.940226746583	  -0.487009553780	   2.586347099321
C 	   6.131895128702	  -0.087680270108	   3.239662515700
C 	   7.297984811545	  -0.792630659978	   3.075568164607
H 	   8.246070941952	  -2.479799477117	   2.105487707373
H 	   6.211967103063	  -3.231895769998	   0.970541501525
C 	   3.748438736788	  -2.029875003453	   1.095620790373
C 	   3.757224092514	   0.272156506273	   2.709349741832
H 	   6.106434079497	   0.799680683839	   3.867361760392
H 	   3.765829851998	   1.150314543997	   3.350292712924
C 	   4.665694196590	  -7.150362642239	   1.135908638607
C 	   4.505206486383	  -6.795440295490	  -0.180791216727
C 	   4.166084277174	  -5.467328404454	  -0.538496996394
C 	   4.029681692450	  -4.487225906211	   0.491394391457
C 	   4.173018822414	  -4.890332975354	   1.840810506452
C 	   4.479221760171	  -6.192604779027	   2.155276267088
H 	   4.128374220371	  -5.844344186271	  -2.653990749890
H 	   4.633437863377	  -7.531039419519	  -0.971756495915
H 	   4.029877898737	  -4.155586958887	   2.627293709832
H 	   4.573790402281	  -6.489023324117	   3.195580672917
C 	   3.990094192895	  -5.088993887868	  -1.885010337877
C 	   3.713537098913	  -3.148483950475	   0.121653102924
H 	  -2.570374658036	   8.484079532944	  -4.293957470431
H 	   2.884274240736	   7.789690253922	   2.426911848042
H 	   8.206518964961	  -0.471244281075	   3.576206118125
H 	   4.923994185993	  -8.172687851150	   1.398418714870
C 	  -0.067545790117	  -4.344856835018	  -0.238472141866
C 	   0.378788305839	  -5.375366212488	  -1.036024605396
C 	   0.068573619959	  -4.491085104623	   1.156500828320
C 	   0.898192630725	  -6.584505810404	  -0.524458842239
C 	   0.592990291202	  -5.638064782539	   1.703837964494
C 	   0.987581623216	  -6.728401817136	   0.903774927204
C 	   1.304913957786	  -7.667028014370	  -1.339225888222
C 	   1.479678781103	  -7.943095773957	   1.430829418075
C 	   1.758479228071	  -8.836978662282	  -0.787313229544
C 	   1.841300795782	  -8.976819551657	   0.606822393572
F 	   0.310702033010	  -5.238134884215	  -2.363783430204
F 	   1.263528918542	  -7.585520104343	  -2.673428916613
F 	   2.148017371720	  -9.851995477973	  -1.562273022823
F 	   2.321514329616	 -10.113719029935	   1.112457474215
F 	   1.614662791764	  -8.117866085602	   2.748764436623
F 	   0.697168502746	  -5.707464061310	   3.036442462758
F 	  -0.305631637995	  -3.531065307622	   1.998004771152
C 	  -0.251711340833	   2.611352997456	  -5.346590081490
C 	  -1.573132482916	   2.961918737856	  -5.515439805259
C 	   0.718839736872	   3.601489362526	  -5.602326224137
C 	  -1.992904709130	   4.224788021101	  -5.986332206069
F 	  -2.526553261540	   2.061894531833	  -5.235829954848
C 	   0.361759089307	   4.856411601632	  -6.036541434293
F 	   2.016846965500	   3.365456487092	  -5.437604350231
C 	  -0.981210530634	   5.202978160759	  -6.281008617743
C 	  -3.346761325169	   4.566124486436	  -6.213644967264
F 	   1.336417081883	   5.747576185470	  -6.250306207911
C 	  -1.383088990138	   6.464874343987	  -6.773013114495
C 	  -3.693785562229	   5.793293321911	  -6.716044201183
F 	  -4.336151074170	   3.705353534284	  -5.944696276357
C 	  -2.704658714407	   6.747117160012	  -7.001838752556
F 	  -0.486701582078	   7.423677337388	  -7.021695374620
F 	  -4.974721554309	   6.109424733957	  -6.919894448266
F 	  -3.077277045080	   7.946336887400	  -7.450392703725
H 	  -4.858994627364	   0.863375129347	  -3.507145526256
Si	  -2.335385273182	  -2.399983382315	  -5.457991221053
C 	  -2.645902506767	  -2.229709331620	  -7.301977472085
C 	  -2.635399394504	  -0.961570012193	  -7.904203650464
C 	  -2.811139605358	  -3.348293008261	  -8.131943642460
C 	  -2.796014914332	  -0.821808397152	  -9.278087495621
H 	  -2.485389304984	  -0.076487451313	  -7.292780679806
C 	  -2.976546676091	  -3.210545168783	  -9.506800356683
H 	  -2.806188368150	  -4.350822608873	  -7.710093214360
C 	  -2.971626784933	  -1.944195882169	 -10.082410578517
H 	  -2.781582817246	   0.169192853526	  -9.722945630887
H 	  -3.103632991214	  -4.092391839443	 -10.128478496359
H 	  -3.098597441331	  -1.832726268692	 -11.155560015853
C 	  -0.621666101162	  -3.109692723894	  -5.165122311047
H 	   0.016453376007	  -2.510841420350	  -5.830289216203
H 	  -0.303875227001	  -2.902262940558	  -4.137565796552
C 	  -3.467317181176	  -4.076494847129	  -4.793806973881
H 	  -3.173633653337	  -4.893272357050	  -5.451529091597
H 	  -2.979285376193	  -4.046190894197	  -3.814375703074
C 	  -3.168565084587	  -1.132516307556	  -4.353469080809
H 	  -2.796881512575	  -1.318411994421	  -3.335499321303
H 	  -2.797105870506	  -0.143365133250	  -4.628191070861
C 	  -4.709691434180	  -1.121205690447	  -4.357852659639
C 	  -5.230572012305	  -0.145584076321	  -3.297918293279
H 	  -4.890686772478	  -0.419062577387	  -2.297586538431
H 	  -6.326783711758	  -0.114839038372	  -3.302011126189
C 	  -5.278838494778	  -0.692421379488	  -5.714942891231
H 	  -4.965319234710	   0.335344493919	  -5.928213588201
H 	  -4.936686737543	  -1.311586718399	  -6.547154428887
H 	  -6.375362424461	  -0.706386036242	  -5.694628168801
C 	  -4.750368080611	  -3.577259778151	  -4.899027315312
C 	  -5.227231597666	  -2.554356995668	  -3.943465676946
H 	  -4.834695986696	  -2.752584805652	  -2.939813286987
H 	  -6.322417406018	  -2.529310645174	  -3.912962341255
C 	  -5.654375305585	  -3.996538454666	  -6.001138565281
H 	  -5.118837636390	  -4.445552305385	  -6.839853927279
H 	  -6.328987654912	  -4.758338138624	  -5.581436794777
H 	  -6.288818273145	  -3.177555718513	  -6.348927786371
C 	  -0.465658734194	  -4.603057934476	  -5.498487019180
H 	  -0.985477746836	  -5.199537311879	  -4.738557681718
H 	  -0.940517842172	  -4.826870096005	  -6.464604926846
C 	   0.990179875459	  -5.059026560993	  -5.568356782342
H 	   1.501183076828	  -4.902966265292	  -4.615413666569
H 	   1.046653752975	  -6.125299910915	  -5.813862906405
H 	   1.542500379756	  -4.499301864812	  -6.329781811424

TS4’
O 	   1.285795294646	   2.330937897662	  -2.705483507800
O 	  -0.508291235094	   2.186660282760	  -0.930809978657
O 	   1.347621515393	  -1.537577284000	   0.753538725569
O 	   2.660810240741	  -1.710728591765	  -1.424646343860
S 	  -1.148204560472	  -2.812066944811	  -0.557063304829
S 	  -0.484235955219	   0.704558109912	  -4.655787493305
O 	  -1.678961949752	  -1.847253550206	   0.416534175186
O 	  -2.115601864855	  -3.441363380678	  -1.477419540944
O 	   0.866816085053	   0.297978669510	  -5.068331656357
O 	  -1.606856107081	  -0.016291072188	  -5.319051453458
N 	   0.100942017624	  -2.282778280732	  -1.419799355870
N 	  -0.747707741049	   0.713331902104	  -3.086116629134
P 	   1.203507207899	  -1.270533259485	  -0.841262375949
N 	   1.128636296379	   0.274997356990	  -1.104608158328
P 	   0.293002791479	   1.259839163036	  -1.989874517552
C 	   4.043212737061	   1.711151475954	  -1.956243348259
C 	   4.894837891175	   1.057912242843	  -1.054087761772
C 	   5.724109027350	   0.030837625260	  -1.469768228844
C 	   5.738442686118	  -0.400077324021	  -2.802365703391
C 	   4.831157820390	   0.201158382652	  -3.677826156730
C 	   3.996613913986	   1.237570373050	  -3.269013608532
H 	   4.896495697870	   1.352800134205	  -0.007898670718
H 	   6.378075971940	  -0.433147278692	  -0.735814142411
H 	   4.769280573183	  -0.123236276120	  -4.711144606206
H 	   3.327861374724	   1.692669380151	  -3.991287558151
C 	   6.765642930184	  -1.440881498905	  -3.251573925501
C 	   6.582969880082	  -1.834554010481	  -4.720823691036
H 	   6.736031894155	  -0.977693378185	  -5.386478425745
H 	   7.318921257952	  -2.600388673365	  -4.990179978925
H 	   5.586532924736	  -2.247481195469	  -4.905250655992
C 	   8.172846069898	  -0.833581306658	  -3.080148000038
H 	   8.935824895175	  -1.547913921361	  -3.412160876972
H 	   8.273322049707	   0.081491128962	  -3.673744565071
H 	   8.374337096286	  -0.581403784959	  -2.034021235430
C 	   6.661214326554	  -2.709791150111	  -2.387826083952
H 	   6.824123471199	  -2.490661035270	  -1.328631080807
H 	   5.676180016954	  -3.174126284171	  -2.491137649506
H 	   7.418674300410	  -3.438690495954	  -2.700129957232
C 	  -3.397720750560	   2.449571120642	  -0.955404575107
C 	  -3.055927413612	   1.500061861695	   0.019801034545
C 	  -3.978688878226	   0.565709685519	   0.459975361708
C 	  -5.289485533142	   0.532321821157	  -0.024208817793
C 	  -5.632015159469	   1.483605798639	  -0.988986656660
C 	  -4.705292216541	   2.407971352255	  -1.455884802079
H 	  -2.067059945048	   1.484342479144	   0.456640552738
H 	  -3.646929520133	  -0.161416502829	   1.194618439934
H 	  -6.630952532565	   1.502822742594	  -1.412892439554
H 	  -5.007641585976	   3.098287783006	  -2.238127483316
C 	  -6.259990220270	  -0.527217286131	   0.497309917529
C 	  -6.426123655238	  -0.349687141520	   2.018975665679
H 	  -5.472223633609	  -0.461115020117	   2.542808153729
H 	  -6.824427634596	   0.644145944419	   2.250879954925
H 	  -7.119055408568	  -1.101300326309	   2.414853466174
C 	  -5.685040896887	  -1.928041873335	   0.206906831325
H 	  -6.361841470314	  -2.699613720967	   0.592682184691
H 	  -5.567968099656	  -2.083901870260	  -0.871578265207
H 	  -4.702878584342	  -2.072731719347	   0.666262090943
C 	  -7.644227862412	  -0.424595761168	  -0.153387486528
H 	  -8.116067762543	   0.544378695318	   0.043702242250
H 	  -7.594600113329	  -0.571823134861	  -1.238166577341
H 	  -8.298056367424	  -1.201899781588	   0.256201509158
C 	   3.113159498884	  -3.697217184781	  -3.539723143137
C 	   3.859275937819	  -4.520001596776	  -4.398454915759
C 	   3.943703258806	  -4.279070784542	  -5.764124232589
C 	   3.314624624613	  -3.175578126141	  -6.343284401906
C 	   2.570765334141	  -2.354906296724	  -5.490624197397
C 	   2.458634500186	  -2.605681615857	  -4.131308239912
H 	   4.435384248925	  -5.344508455609	  -3.990516012123
H 	   4.550629217685	  -4.948023612432	  -6.364754645726
H 	   2.052476907888	  -1.483951558460	  -5.876425416062
H 	   1.838080301188	  -1.938924595039	  -3.552491280682
C 	   3.428457038678	  -2.822587953115	  -7.825781222913
C 	   4.303387910172	  -3.817527580463	  -8.596348877078
H 	   5.328567108439	  -3.835316370673	  -8.210454522405
H 	   4.350300792402	  -3.523830018440	  -9.650323330317
H 	   3.897125188689	  -4.834134826211	  -8.552140169895
C 	   4.051713719263	  -1.419581499659	  -7.959256865770
H 	   5.047976329070	  -1.398026036352	  -7.504287289555
H 	   4.149431305798	  -1.147857232208	  -9.016818039607
H 	   3.438979017314	  -0.656763091205	  -7.468983700261
C 	   2.023611754018	  -2.819242796483	  -8.457247644829
H 	   1.362465753675	  -2.101892320938	  -7.959938976556
H 	   2.083776151166	  -2.545239512613	  -9.517077412418
H 	   1.568012601368	  -3.813234268978	  -8.385807577601
C 	   1.481568130374	   0.921513743878	   2.270062009696
C 	   1.654704965190	   2.305969747478	   2.151189627797
C 	   0.617704023170	   3.181188469247	   2.432101800442
C 	  -0.637765619312	   2.718326524366	   2.847288219672
C 	  -0.814284342556	   1.334510675685	   2.921475882924
C 	   0.218877582034	   0.448487744520	   2.632406189431
H 	   2.610253362119	   2.701079733801	   1.815053492060
H 	   0.801910978179	   4.247177997367	   2.327647748065
H 	  -1.771295201165	   0.920008245695	   3.220064438637
H 	   0.039286286847	  -0.617513320525	   2.711501054842
C 	  -1.725823978852	   3.718318826619	   3.245968384799
C 	  -1.987832747135	   4.707435827904	   2.096681137288
H 	  -2.740977607456	   5.444279900744	   2.399697154328
H 	  -1.080904382829	   5.249806892731	   1.813879776620
H 	  -2.361259557043	   4.184374047931	   1.211420138881
C 	  -3.052111234981	   3.032730560110	   3.596946188117
H 	  -3.794949101053	   3.793884886878	   3.858898018464
H 	  -3.446211676130	   2.460043710029	   2.750036331659
H 	  -2.948906138670	   2.362103249067	   4.456997764693
C 	  -1.236929847790	   4.498282607522	   4.482508312059
H 	  -2.003967504514	   5.211642447635	   4.806728270116
H 	  -1.027162564055	   3.815053614084	   5.312619396441
H 	  -0.321111336397	   5.058150602288	   4.266223919801
C 	  -1.055406892298	   3.386424281305	  -1.369289951378
C 	   1.963512242871	   3.195724192406	  -1.840733874231
C 	   2.559632752001	  -1.184555952650	   1.340360446325
C 	   3.073974520342	  -2.992579367946	  -1.077636794967
C 	  -2.472686065072	   3.517312854435	  -1.396059752188
C 	   3.138214818744	  -3.995597208343	  -2.086262686821
C 	   3.307939748457	   2.905989549927	  -1.496327624018
C 	   2.636530396886	   0.021178012535	   2.080260361089
C 	  -0.450338084604	   7.878158033479	  -3.071793637058
C 	   0.103180254867	   6.693434445597	  -2.649599110114
C 	  -0.716213088627	   5.643862172533	  -2.168009153409
C 	  -2.133555278657	   5.813579900656	  -2.186983159293
C 	  -2.669539250565	   7.059362152661	  -2.599771644397
C 	  -1.847442521669	   8.073971716014	  -3.022898396210
H 	   0.191302515146	   8.670334250474	  -3.445832969129
H 	   1.178954401992	   6.550756517728	  -2.679489410029
C 	  -0.184920873842	   4.423634541340	  -1.658270175874
C 	  -2.966438824224	   4.753600493391	  -1.776322835408
H 	  -3.748867523391	   7.193630979134	  -2.582110748118
H 	  -4.036885711022	   4.933003392209	  -1.736872618075
C 	   3.243941731203	   6.782623456837	   1.452450729927
C 	   3.918235800598	   5.757409514825	   0.839189996973
C 	   3.264720811500	   4.907098894162	  -0.086879136917
C 	   1.894252799219	   5.147298803914	  -0.412491793888
C 	   1.223044903526	   6.201547406728	   0.254936962944
C 	   1.880387166584	   6.995556647160	   1.164086951113
H 	   4.976498423762	   3.640244507200	  -0.394321763810
H 	   4.964437413300	   5.568812568041	   1.066790087178
C 	   3.932384830080	   3.801170363539	  -0.649224994116
C 	   1.254886238432	   4.271283124543	  -1.344912138825
H 	   0.173345227988	   6.378373236895	   0.052778584073
H 	   1.340755854818	   7.792331689147	   1.667783793875
C 	   7.280973143460	  -2.045088305228	   1.951598788704
C 	   6.069058949665	  -2.445729174818	   1.441767511158
C 	   4.897251533401	  -1.684540668368	   1.669895638577
C 	   5.005661306978	  -0.475414331383	   2.426729602050
C 	   6.268014301928	  -0.099792279261	   2.948055410195
C 	   7.383484851084	  -0.865506473069	   2.717287797194
H 	   8.168325694046	  -2.641207652981	   1.759110518309
H 	   6.004965984579	  -3.352012174442	   0.850041825011
C 	   3.623321728245	  -2.033923103127	   1.129960055455
C 	   3.867837868849	   0.337279388751	   2.618334546536
H 	   6.337849014074	   0.816822514188	   3.528515759513
H 	   3.966048939297	   1.241823988823	   3.213588952615
C 	   4.207744368591	  -7.194293885981	   1.441515979795
C 	   3.924571358245	  -6.915270273603	   0.127502951061
C 	   3.661209845959	  -5.587647825573	  -0.292549506924
C 	   3.714270824090	  -4.535316635772	   0.671116764419
C 	   3.974044898687	  -4.859036364226	   2.024727192655
C 	   4.215381464964	  -6.158597345444	   2.400402622976
H 	   3.393723157276	  -6.101389930694	  -2.356115927545
H 	   3.908255294798	  -7.709856679641	  -0.615280034459
H 	   3.978281536308	  -4.064952235047	   2.765092558352
H 	   4.408678347126	  -6.392266754366	   3.443159978109
C 	   3.393961516534	  -5.282682995535	  -1.642394945180
C 	   3.457285642661	  -3.205508387851	   0.235002773828
H 	  -2.270384829746	   9.023003854078	  -3.339939880030
H 	   3.752494580408	   7.422342205766	   2.167596243834
H 	   8.346659718265	  -0.562552510566	   3.117053561062
H 	   4.417668276043	  -8.214952126568	   1.749867673256
C 	  -0.440319836452	  -4.211264454555	   0.405472175588
C 	  -0.112800603486	  -5.383497156181	  -0.240416581137
C 	  -0.212335996008	  -4.152149485984	   1.794807788995
C 	   0.381017727339	  -6.528494667262	   0.422790539549
C 	   0.306632395605	  -5.224251433346	   2.481519471040
C 	   0.586838002312	  -6.448170657711	   1.843345786888
C 	   0.654920239079	  -7.753855701917	  -0.229263443085
C 	   1.066703857258	  -7.589751645074	   2.522971457436
C 	   1.092842921146	  -8.847464462273	   0.471161242485
C 	   1.297123681399	  -8.765262607243	   1.856876372415
F 	  -0.270712545970	  -5.461895869748	  -1.566287728335
F 	   0.505423619389	  -7.886550483846	  -1.552129625870
F 	   1.364146880234	  -9.994779856660	  -0.155464140625
F 	   1.763495963897	  -9.833839348811	   2.504302924015
F 	   1.313420232516	  -7.556523843516	   3.835881368681
F 	   0.510166445242	  -5.088576973247	   3.797525519296
F 	  -0.494634631316	  -3.060036136442	   2.500754075555
C 	  -0.702019081959	   2.447243978614	  -5.161909353096
C 	  -1.946171296172	   3.026475916071	  -5.041564667620
C 	   0.361928186601	   3.262618950589	  -5.596283159129
C 	  -2.215711861829	   4.365796342023	  -5.394122220233
F 	  -2.954543171103	   2.292139949993	  -4.568570816791
C 	   0.161017086315	   4.586685745829	  -5.905304212744
F 	   1.597617166514	   2.786031329999	  -5.721604591978
C 	  -1.114301446041	   5.181448300100	  -5.828994065638
C 	  -3.501052889234	   4.951037228620	  -5.314915523123
F 	   1.219173012767	   5.308073082226	  -6.293970970666
C 	  -1.364142172391	   6.530596374095	  -6.164336378665
C 	  -3.703918222223	   6.260603660958	  -5.661162431153
F 	  -4.559184795620	   4.250977688996	  -4.890967227226
C 	  -2.627823604345	   7.055051474032	  -6.086566303800
F 	  -0.372720237829	   7.339030928615	  -6.549186327655
F 	  -4.913661854813	   6.814501756911	  -5.558215621401
F 	  -2.850713803003	   8.336639385818	  -6.375278888279
H 	  -0.568798076020	  -3.863072231605	  -7.255229497978
Si	  -2.976315095297	  -2.069105083294	  -4.826321261342
C 	  -3.669315633612	  -1.839281767944	  -6.560104780551
C 	  -2.826525499333	  -1.451244117814	  -7.612916871829
C 	  -5.023169254106	  -2.053031074942	  -6.856004177687
C 	  -3.316470806581	  -1.290267752474	  -8.903920465760
H 	  -1.775436955518	  -1.262664707074	  -7.418189005259
C 	  -5.518173685473	  -1.891744262611	  -8.146080961601
H 	  -5.717354354598	  -2.336682369816	  -6.069167660664
C 	  -4.663347929909	  -1.511636886020	  -9.175609204292
H 	  -2.642882488439	  -0.987530200972	  -9.700742519231
H 	  -6.573057150753	  -2.058735356784	  -8.345397501416
H 	  -5.046097190161	  -1.384924190684	 -10.184443756423
C 	  -3.734212147171	  -0.998078116102	  -3.467538877560
H 	  -3.522202467646	  -1.495929182116	  -2.513425321536
H 	  -3.181371590987	  -0.055427610518	  -3.439789068340
C 	  -4.152602969008	  -3.812302496925	  -4.034046639299
H 	  -5.190182686961	  -3.513291892483	  -4.159494612254
H 	  -3.704731678092	  -3.652637063068	  -3.053388420908
C 	  -1.307695248224	  -2.946451359059	  -4.736933406003
H 	  -0.589339667251	  -2.334278486529	  -5.295371039653
H 	  -0.985241841420	  -2.909369693995	  -3.688045553037
C 	  -1.209420508454	  -4.398343926842	  -5.264801639285
C 	  -1.368229493904	  -4.447511243914	  -6.788545759611
H 	  -2.315567745789	  -4.029213593425	  -7.135672328045
H 	  -1.284048762183	  -5.478634749568	  -7.153255542363
C 	   0.159826218545	  -4.991624183852	  -4.909865080552
H 	   0.952784424844	  -4.451919552735	  -5.433480804849
H 	   0.358440780934	  -4.924038714005	  -3.837429103472
H 	   0.208899370992	  -6.045436092256	  -5.210336254599
C 	  -3.651441912997	  -4.821913371305	  -4.810302076315
C 	  -2.274616403966	  -5.307992102260	  -4.558950609593
H 	  -2.149799672780	  -6.329173114958	  -4.937871548569
H 	  -2.055690489172	  -5.287760230908	  -3.485903204924
C 	  -4.434914426335	  -5.424961280332	  -5.922924197232
H 	  -5.285639189163	  -4.809975825665	  -6.223232345449
H 	  -3.813820995478	  -5.654643603154	  -6.792237363397
H 	  -4.822068747475	  -6.386383370370	  -5.554179770390
C 	  -5.239946782817	  -0.699321641157	  -3.614322310541
H 	  -5.801144227966	  -1.586033611689	  -3.934309387709
H 	  -5.625381061516	  -0.458913846332	  -2.618619882701
C 	  -5.551763752331	   0.468503975681	  -4.547303639784
H 	  -5.067898171128	   0.356390772080	  -5.522205671353
H 	  -6.631290825811	   0.559382292430	  -4.712939418538
H 	  -5.198385549788	   1.405360287142	  -4.109841017619

8
O     -2.831516   -1.700590    0.852335
O     -2.659189   -0.185469   -1.191767
O      1.798738   -1.495694   -1.454393
O      1.505432   -2.082967    0.984568
S      2.077662    1.505430   -0.679801
S     -2.239675    0.629026    2.726140
O      1.185961    2.041813   -1.704711
O      2.663014    2.623241    0.249794
O     -1.814863   -0.596329    3.418279
O     -1.895584    1.918468    3.339521
N      1.590152    0.408316    0.295194
N     -1.806536    0.678149    1.168496
P      0.982055   -1.043715   -0.127487
N     -0.543644   -1.233488   -0.348049
P     -1.881738   -0.572026    0.185281
C     -1.546528   -4.267234    1.108009
C     -1.594981   -3.781166    2.417107
C     -0.618225   -4.130771    3.343043
C      0.441699   -4.976665    3.009728
C      0.500297   -5.433957    1.686602
C     -0.465113   -5.085590    0.755411
H     -2.401230   -3.131244    2.732819
H     -0.709995   -3.730761    4.347123
H      1.314112   -6.077422    1.364814
H     -0.369476   -5.441969   -0.267249
C      1.479569   -5.449232    4.030312
C      1.318409   -4.758358    5.389873
H      0.348380   -4.980178    5.847091
H      2.095046   -5.116539    6.074146
H      1.424159   -3.670958    5.305418
C      1.305509   -6.968015    4.228755
H      2.028491   -7.340212    4.964340
H      0.296866   -7.197177    4.589088
H      1.460494   -7.513268    3.291960
C      2.902612   -5.166415    3.517770
H      3.098429   -5.664611    2.563429
H      3.061147   -4.092821    3.378272
H      3.641420   -5.528717    4.242045
C     -3.713596    2.399401   -1.994152
C     -4.202457    3.126564   -3.086242
C     -3.454783    4.135046   -3.681460
C     -2.174630    4.449239   -3.223498
C     -1.697358    3.730580   -2.121604
C     -2.442796    2.734048   -1.510688
H     -5.168180    2.867529   -3.511507
H     -3.878482    4.653595   -4.534612
H     -0.704917    3.942150   -1.735729
H     -2.043855    2.228733   -0.639468
C     -1.279416    5.490591   -3.893873
C     -0.061995    4.767446   -4.503140
H      0.506696    4.227059   -3.739680
H     -0.384674    4.043510   -5.260123
H      0.609943    5.492192   -4.978903
C     -0.795507    6.512517   -2.849118
H     -0.182031    7.281955   -3.331096
H     -1.645383    7.001159   -2.359919
H     -0.178961    6.044961   -2.076115
C     -2.006156    6.250124   -5.009568
H     -2.324421    5.582615   -5.817834
H     -2.886850    6.778634   -4.627885
H     -1.331062    6.994958   -5.444181
C      2.932689   -0.858412    3.182665
C      3.626995    0.253859    3.684035
C      3.054509    1.081363    4.636091
C      1.766484    0.845236    5.135052
C      1.086802   -0.267906    4.641382
C      1.650413   -1.101633    3.681375
H      4.616547    0.488231    3.300326
H      3.622635    1.937052    4.991221
H      0.081769   -0.491915    4.974272
H      1.073590   -1.948372    3.325884
C      1.154665    1.799528    6.160961
C      2.056026    1.854403    7.408773
H      2.151651    0.861306    7.860922
H      1.625035    2.532220    8.154777
H      3.061588    2.215364    7.169846
C     -0.251430    1.364652    6.589600
H     -0.241506    0.373958    7.057487
H     -0.640768    2.075613    7.326399
H     -0.943056    1.347443    5.741341
C      1.056112    3.206167    5.538752
H      0.439315    3.181706    4.633475
H      0.595132    3.900935    6.250618
H      2.044531    3.599851    5.277670
C     -0.058404   -2.525771   -3.411238
C     -1.376593   -2.968265   -3.568833
C     -2.300981   -2.211461   -4.270211
C     -1.958621   -0.975646   -4.833074
C     -0.645642   -0.532503   -4.655339
C      0.289312   -1.292738   -3.963255
H     -1.688976   -3.901625   -3.107714
H     -3.312147   -2.596388   -4.365077
H     -0.328080    0.421925   -5.060328
H      1.304318   -0.925090   -3.869784
C     -2.986477   -0.194406   -5.652632
C     -3.206032   -0.937545   -6.985013
H     -2.269269   -1.012106   -7.548073
H     -3.578053   -1.953054   -6.811977
H     -3.939350   -0.404102   -7.601845
C     -4.323901   -0.114013   -4.895841
H     -4.758811   -1.103241   -4.726281
H     -4.188607    0.369534   -3.924706
H     -5.046401    0.472718   -5.474942
C     -2.519834    1.236081   -5.951281
H     -3.313318    1.775290   -6.480379
H     -2.300566    1.786225   -5.029668
H     -1.631086    1.252053   -6.591553
C     -4.036263    0.017260   -1.130405
C     -3.255002   -2.733684    0.021567
C      1.805740   -2.874026   -1.722026
C      2.888571   -2.280215    1.069510
C     -4.550334    1.307030   -1.449081
C      3.581944   -1.722269    2.176058
C     -2.617325   -3.995565    0.128012
C      0.910696   -3.378358   -2.697582
C     -8.477035   -1.657500   -0.178108
C     -7.128673   -1.893650   -0.300679
C     -6.253537   -0.872835   -0.742906
C     -6.791279    0.420931   -1.014837
C     -8.189760    0.620800   -0.912081
C     -9.017588   -0.397246   -0.508494
H     -9.131903   -2.445909    0.180257
H     -6.719546   -2.866570   -0.047300
C     -4.849755   -1.078391   -0.895511
C     -5.921827    1.465982   -1.385640
H     -8.594540    1.602433   -1.148360
H     -6.346967    2.441006   -1.609778
C     -5.363774   -5.493145   -3.605919
C     -4.431958   -5.743375   -2.629775
C     -4.053555   -4.736525   -1.707939
C     -4.678586   -3.452099   -1.785549
C     -5.626808   -3.223371   -2.811800
C     -5.958064   -4.218112   -3.700693
H     -2.620691   -5.971243   -0.675199
H     -3.958467   -6.719261   -2.555478
C     -3.055165   -4.976695   -0.738983
C     -4.270590   -2.442852   -0.860789
H     -6.086290   -2.245116   -2.899590
H     -6.682506   -4.018234   -4.484915
C      3.371893   -7.326774   -0.652265
C      3.431167   -5.973253   -0.422848
C      2.662942   -5.068648   -1.195826
C      1.795139   -5.602179   -2.199344
C      1.770492   -7.001635   -2.420465
C      2.543175   -7.848309   -1.666845
H      3.965709   -8.000765   -0.041743
H      4.066265   -5.590226    0.367451
C      2.668909   -3.655180   -0.981055
C      0.948443   -4.739192   -2.925158
H      1.113771   -7.392788   -3.193414
H      0.295931   -5.162707   -3.684482
C      7.695947   -3.570386    0.333833
C      7.019583   -2.946347    1.352016
C      5.623478   -2.716779    1.264031
C      4.912667   -3.196349    0.121158
C      5.646585   -3.794982   -0.932107
C      7.005507   -3.974149   -0.828906
H      5.489367   -1.644747    3.124702
H      7.549280   -2.598071    2.234971
H      5.120808   -4.118485   -1.824920
H      7.551685   -4.435639   -1.646767
C      4.932334   -2.002733    2.263133
C      3.495580   -3.033799    0.079970
H    -10.087332   -0.229534   -0.421455
H     -5.639367   -6.271656   -4.311071
H      2.510035   -8.919675   -1.840684
H      8.766713   -3.734916    0.410946
C      3.627227    0.960314   -1.441396
C      4.694820    0.636024   -0.631085
C      3.757449    0.762224   -2.830779
C      5.930080    0.183343   -1.138340
C      4.914349    0.248427   -3.362148
C      6.026121   -0.068884   -2.551313
C      7.058967   -0.057198   -0.321175
C      7.238202   -0.581997   -3.060459
C      8.222167   -0.545878   -0.857238
C      8.304991   -0.825043   -2.230686
F      4.562641    0.755640    0.686943
F      7.036381    0.206043    0.985054
F      9.286949   -0.766152   -0.090745
F      9.439561   -1.321001   -2.715969
F      7.380468   -0.849707   -4.360664
F      4.969068    0.065678   -4.684441
F      2.764741    1.067127   -3.663178
C     -4.075357    0.576752    2.663945
C     -4.758136    1.663616    2.163514
C     -4.836837   -0.521734    3.110605
C     -6.167808    1.751327    2.137127
F     -4.060760    2.690665    1.675464
C     -6.210593   -0.500947    3.073291
F     -4.262663   -1.626417    3.583262
C     -6.922828    0.624101    2.614037
C     -6.870210    2.881898    1.657757
F     -6.868378   -1.586791    3.499456
C     -8.333287    0.699692    2.598366
C     -8.240572    2.919357    1.669045
F     -6.225128    3.947969    1.176572
C     -8.975269    1.821897    2.144223
F     -9.084136   -0.328605    3.004870
F     -8.899002    3.983504    1.202945
F    -10.307391    1.872621    2.102984
H      4.051895    6.927014    2.666616
Si     2.043604    4.147556    0.821354
C      2.371458    5.367764   -0.561954
C      2.888200    4.992436   -1.808008
C      2.118348    6.731895   -0.341629
C      3.146522    5.939444   -2.795064
H      3.093832    3.947087   -2.022232
C      2.375175    7.680721   -1.323756
H      1.729463    7.065446    0.618395
C      2.891677    7.284914   -2.554539
H      3.543718    5.622699   -3.755347
H      2.171999    8.729945   -1.129090
H      3.093373    8.024603   -3.324366
C      0.236328    3.939811    1.226981
H     -0.257697    3.391794    0.413821
H      0.138493    3.289592    2.108481
C      7.721609    3.645795    1.862011
H      8.777834    3.848193    1.706062
H      7.462556    2.940646    2.647305
C      3.062530    4.402681    2.376131
H      2.498298    5.100015    3.014902
H      2.976895    3.427433    2.883943
C      4.552213    4.835636    2.351385
C      4.678246    6.322152    2.000060
H      4.371779    6.524955    0.970074
H      5.712873    6.658308    2.125736
C      5.124235    4.618534    3.759251
H      4.544807    5.184753    4.497845
H      5.084458    3.558681    4.038170
H      6.167249    4.944908    3.817135
C      6.780675    4.233356    1.119414
C      5.311454    3.946231    1.326956
H      5.188511    2.906551    1.650024
H      4.808542    4.043384    0.354802
C      7.133893    5.154876   -0.015879
H      6.616632    6.117082    0.060766
H      8.210320    5.339690   -0.066735
H      6.814657    4.712233   -0.969136
C     -0.493761    5.273937    1.468167
H     -0.014544    5.813423    2.299013
H     -0.393613    5.914648    0.581845
C     -1.976294    5.078986    1.774549
H     -2.116653    4.417322    2.633887
H     -2.463785    6.037843    1.981880
H     -2.482680    4.619459    0.919536

8’
O      2.116472   -2.395042   -0.631014
O      2.104543   -1.008061    1.523673
O     -2.474678   -1.077285    1.375294
O     -2.280841   -1.946254   -0.994905
S     -1.634582    1.812378    0.241676
S      1.965530    0.223989   -2.333592
O     -0.677660    1.977111    1.333632
O     -1.500389    2.900638   -0.865174
O      1.261389   -0.827646   -3.080017
O      1.851656    1.609294   -2.810644
N     -1.693600    0.496685   -0.565571
N      1.674735    0.204176   -0.744940
P     -1.523105   -0.993046    0.059572
N     -0.115124   -1.562275    0.404362
P      1.375047   -1.132818    0.070428
C      0.312370   -4.664009   -0.874296
C      0.474320   -4.295949   -2.211185
C     -0.550006   -4.498647   -3.130428
C     -1.775619   -5.054391   -2.755518
C     -1.949168   -5.364095   -1.399722
C     -0.930718   -5.175745   -0.479280
H      1.412471   -3.869926   -2.549648
H     -0.366189   -4.222467   -4.163301
H     -2.895797   -5.765142   -1.046375
H     -1.106663   -5.410446    0.568046
C     -2.889613   -5.364134   -3.758544
C     -2.534668   -4.923248   -5.183838
H     -1.644173   -5.439783   -5.557990
H     -3.364953   -5.166650   -5.855308
H     -2.365385   -3.842387   -5.245677
C     -3.128785   -6.887115   -3.766496
H     -3.913267   -7.143129   -4.488480
H     -2.214079   -7.420500   -4.046838
H     -3.442129   -7.248602   -2.781791
C     -4.189367   -4.652100   -3.344673
H     -4.514544   -4.954913   -2.344700
H     -4.058561   -3.565299   -3.345863
H     -4.993103   -4.898447   -4.048461
C      3.590394    1.337641    2.553559
C      4.317308    1.959673    3.579843
C      3.783720    3.001264    4.327908
C      2.479858    3.450346    4.110845
C      1.761542    2.829504    3.085241
C      2.296647    1.810973    2.310863
H      5.304994    1.589379    3.838230
H      4.391257    3.428898    5.118005
H      0.743547    3.139127    2.876999
H      1.703836    1.402096    1.506182
C      1.822981    4.557018    4.936189
C      0.500654    4.035428    5.530669
H     -0.209318    3.742345    4.750448
H      0.680514    3.161121    6.166064
H      0.027854    4.814236    6.140493
C      1.530076    5.761728    4.021464
H      1.056725    6.568390    4.593942
H      2.455330    6.149035    3.581077
H      0.854215    5.491501    3.203609
C      2.715037    5.027656    6.090376
H      2.952289    4.206829    6.776605
H      3.653556    5.460570    5.727745
H      2.194044    5.802225    6.663040
C     -3.213325   -0.532471   -3.355479
C     -3.477924    0.696075   -3.978526
C     -2.638823    1.188046   -4.963719
C     -1.504183    0.479993   -5.382446
C     -1.269970   -0.757704   -4.785562
C     -2.097204   -1.252201   -3.784703
H     -4.329295    1.290304   -3.659644
H     -2.865639    2.157000   -5.401365
H     -0.403086   -1.344466   -5.062646
H     -1.854967   -2.207045   -3.332766
C     -0.563654    1.092134   -6.419996
C     -1.342331    1.381849   -7.716199
H     -1.763175    0.459168   -8.130630
H     -0.675821    1.823737   -8.466035
H     -2.166883    2.082099   -7.548284
C      0.613979    0.167772   -6.751406
H      0.274836   -0.780070   -7.184505
H      1.262535    0.656935   -7.485977
H      1.214281   -0.048477   -5.861412
C      0.005396    2.406569   -5.851061
H      0.563314    2.215849   -4.928352
H      0.681942    2.871363   -6.578367
H     -0.792881    3.122904   -5.629509
C     -1.002978   -2.513214    3.445739
C      0.107865   -3.334006    3.681197
C      1.176608   -2.887069    4.439001
C      1.192084   -1.599835    4.990988
C      0.108247   -0.767005    4.702987
C     -0.971735   -1.211383    3.947243
H      0.142160   -4.328915    3.244437
H      2.013809   -3.561598    4.599601
H      0.084751    0.250605    5.077718
H     -1.806963   -0.541519    3.772607
C      2.339690   -1.181068    5.910653
C      2.235719    0.289525    6.328791
H      2.236056    0.956767    5.460932
H      1.330790    0.476539    6.918084
H      3.096563    0.554300    6.952760
C      2.290287   -2.057194    7.178457
H      2.409421   -3.117885    6.934730
H      3.096263   -1.772871    7.865515
H      1.333477   -1.934637    7.697648
C      3.689646   -1.393968    5.204678
H      3.849454   -2.443879    4.942419
H      3.741839   -0.802784    4.286864
H      4.510631   -1.082883    5.861585
C      3.503158   -0.993602    1.486598
C      2.310637   -3.505080    0.191492
C     -2.874909   -2.379166    1.720329
C     -3.657022   -1.706616   -1.139513
C      4.210296    0.189320    1.852851
C     -4.116955   -1.026497   -2.299180
C      1.424057   -4.605799    0.094746
C     -2.167616   -3.072810    2.733250
C      7.612851   -3.251084    0.276605
C      6.253677   -3.303504    0.473988
C      5.553538   -2.176943    0.967909
C      6.277255   -0.974337    1.224993
C      7.681281   -0.963425    1.039327
C      8.336892   -2.078471    0.579119
H      8.134638   -4.117261   -0.118907
H      5.700701   -4.207901    0.239954
C      4.144392   -2.178814    1.170946
C      5.583818    0.162048    1.684981
H      8.230194   -0.051512    1.263005
H      6.157447    1.057573    1.908215
C      3.814736   -6.640494    3.820590
C      2.842930   -6.691734    2.852542
C      2.674311   -5.627194    1.933409
C      3.550505   -4.499277    2.007673
C      4.535932   -4.473102    3.023869
C      4.662295   -5.517003    3.909066
H      1.003932   -6.528668    0.911439
H      2.178574   -7.549380    2.781489
C      1.644306   -5.651857    0.968958
C      3.350098   -3.426774    1.089234
H      5.191020   -3.612616    3.105346
H      5.420920   -5.474871    4.685226
C     -5.612777   -6.256972    0.771865
C     -5.291205   -4.949381    0.497640
C     -4.307377   -4.269361    1.256344
C     -3.634420   -4.983212    2.296076
C     -4.002691   -6.325085    2.562566
C     -4.971067   -6.950765    1.818742
H     -6.366024   -6.761348    0.173669
H     -5.791198   -4.429334   -0.311818
C     -3.910898   -2.924409    0.991202
C     -2.591808   -4.358350    3.010091
H     -3.491585   -6.855048    3.362328
H     -2.095435   -4.914005    3.801525
C     -8.620852   -1.247432   -0.449642
C     -7.768188   -0.940349   -1.481018
C     -6.379128   -1.202449   -1.377557
C     -5.880845   -1.844942   -0.202391
C     -6.779978   -2.117790    0.857021
C     -8.116987   -1.820861    0.737359
H     -5.880147   -0.356301   -3.291563
H     -8.143360   -0.471369   -2.387301
H     -6.399231   -2.566612    1.769145
H     -8.792449   -2.033946    1.560915
C     -5.481731   -0.827995   -2.397544
C     -4.491064   -2.152759   -0.131265
H      9.413327   -2.057799    0.432963
H      3.929411   -7.460532    4.523238
H     -5.238952   -7.982289    2.026986
H     -9.682352   -1.034172   -0.538060
C     -3.300370    2.073900    0.898375
C     -4.369869    2.105267    0.028443
C     -3.566643    2.014766    2.282754
C     -5.711751    2.074573    0.461827
C     -4.855625    1.952702    2.749007
C     -5.961930    1.946172    1.873317
C     -6.814398    2.101496   -0.423103
C     -7.298755    1.846346    2.314951
C     -8.098533    2.004397    0.046100
C     -8.340533    1.862927    1.421377
F     -4.128084    2.147325   -1.280368
F     -6.642026    2.218245   -1.741507
F     -9.133488    2.023416   -0.790763
F     -9.596000    1.740907    1.842537
F     -7.586788    1.712411    3.611483
F     -5.040485    1.894623    4.071080
F     -2.582099    2.014396    3.179453
C      3.754783   -0.185768   -2.401888
C      4.668279    0.720087   -1.909735
C      4.250715   -1.404183   -2.906514
C      6.064779    0.511873   -1.942820
F      4.220780    1.857668   -1.370937
C      5.598779   -1.672448   -2.926439
F      3.437137   -2.344505   -3.382599
C      6.547846   -0.732959   -2.477936
C      7.007820    1.459969   -1.481182
F      5.998451   -2.856337   -3.407496
C      7.942717   -0.951470   -2.526106
C      8.354347    1.214500   -1.558218
F      6.618851    2.624675   -0.951777
C      8.823660    0.002161   -2.087479
F      8.444263   -2.101293   -2.987418
F      9.238342    2.107106   -1.106310
F     10.137984   -0.223547   -2.112997
H      1.297593    6.529821    0.866343
Si    -0.662168    4.444765   -0.885183
C     -1.607520    5.514700    0.333539
C     -1.655947    5.174680    1.694681
C     -2.266700    6.682804   -0.071939
C     -2.343580    5.962479    2.611768
H     -1.147026    4.281393    2.049548
C     -2.951119    7.478324    0.842532
H     -2.244627    6.984640   -1.116679
C     -2.993532    7.117537    2.185914
H     -2.362011    5.678391    3.660765
H     -3.451576    8.382065    0.506210
H     -3.527042    7.738327    2.900263
C     -1.006602    4.938758   -2.654537
H     -0.733497    5.998608   -2.774513
H     -0.324139    4.376676   -3.306360
C      4.927323    5.890959   -2.467052
H      5.662765    6.620249   -2.796524
H      5.301438    4.942694   -2.090066
C      1.093061    4.096700   -0.351964
H      1.034363    3.887115    0.724228
H      1.402211    3.151400   -0.821840
C      2.189187    5.170919   -0.578375
C      1.683261    6.555806   -0.159561
H      0.871876    6.914248   -0.808442
H      2.491772    7.293902   -0.195842
C      3.394509    4.807258    0.299799
H      3.114579    4.826115    1.359049
H      3.755985    3.799565    0.073247
H      4.216246    5.513644    0.145865
C      3.618435    6.144396   -2.530690
C      2.591307    5.131573   -2.080175
H      2.953653    4.118842   -2.291359
H      1.684023    5.269025   -2.683047
C      3.094630    7.427864   -3.115749
H      2.518692    7.215713   -4.026556
H      2.411827    7.941259   -2.429583
H      3.904608    8.114678   -3.376715
C     -2.459652    4.702578   -3.106250
H     -2.625659    3.622261   -3.186014
H     -3.164632    5.061494   -2.343954
C     -2.770057    5.377711   -4.440546
H     -2.076899    5.043597   -5.220651
H     -3.788837    5.152776   -4.774377
H     -2.674999    6.467015   -4.362393


2a
C     -0.930070   -1.717342   -1.705787
C      0.581827   -1.618524   -2.023020
C      0.581958    0.706452   -0.165779
C     -1.250187   -1.056419   -0.334809
H      1.128862   -2.290772   -1.343476
H      0.765075   -2.004323   -3.035858
H      1.043740    0.153288    0.665339
H      0.761977    1.775044   -0.002160
H     -0.707401   -1.615405    0.442800
H     -2.321246   -1.183854   -0.134918
Si     1.362156    0.087155   -1.780421
C     -1.759815   -1.054614   -2.810879
H     -1.548964   -1.519051   -3.780933
H     -2.831284   -1.167385   -2.606888
H     -1.552954    0.015538   -2.891663
C     -1.326180   -3.198325   -1.618593
H     -2.396671   -3.308476   -1.406801
H     -1.114591   -3.711099   -2.564012
H     -0.768273   -3.708761   -0.825168
C     -0.888523    0.405259   -0.232269
C     -1.820485    1.362781   -0.266391
H     -2.875881    1.118469   -0.351162
H     -1.555636    2.415125   -0.205884
C      3.225302   -0.105846   -1.588224
C      3.945198   -0.992610   -2.401431
C      3.944645    0.657522   -0.658751
C      5.327270   -1.113405   -2.291882
H      3.419835   -1.605002   -3.132598
C      5.327083    0.541937   -0.543812
H      3.418283    1.355415   -0.010129
C      6.021338   -0.345010   -1.361265
H      5.864155   -1.809177   -2.931052
H      5.863463    1.142906    0.185563
H      7.100157   -0.438545   -1.272529
C      1.012095    1.323382   -3.165339
H      1.129587    0.825255   -4.138895
H     -0.043197    1.625183   -3.102411
C      1.903703    2.572537   -3.109335
H      2.956148    2.275718   -3.200415
H      1.810977    3.049107   -2.122706
C      1.559457    3.592176   -4.194445
H      2.208874    4.472631   -4.139911
H      1.672792    3.151118   -5.191232
H      0.521810    3.931407   -4.098601
